# Supplementary material for: Screening Key Genes Related to Nitrogen Use Efficiency in Cucumber Through Weighted Gene Co-Expression Network Analysis
Source: Genes (Basel). 2024 Nov 24;15(12):1505. doi: 10.3390/genes15121505 (PMC11675882; doi:10.3390/genes15121505)
Supplement: Supplementary file 1 [file genes-15-01505-s001.zip]

Archive with 14 entries (14 files):
- File S1-The protein sequence of the key genes.txt
- Supplemental Figures.pdf
- Table S1. The Hoagland nutrient solution.xlsx
- Table S10. KEGG Result of Cyan Module.xlsx
- Table S11. GO Result of Skyblue Module.xlsx
- Table S12. KEGG Result of Skyblue Module.xlsx
- Table S2. primer sequence information.xlsx
- Table S3. GO Result of Purple Module.xlsx
- Table S4. KEGG Result of Purple Module.xlsx
- Table S5. GO Result of Lightcyan Module.xlsx
- Table S6. KEGG Result of Lightcyan Module.xlsx
- Table S7. GO Result of Darkorange Module.xlsx
- Table S8. KEGG Result of Darkorange Module.xlsx
- Table S9. GO Result of Cyan Module.xlsx
