# Supplementary material for: Screening Key Genes Related to Nitrogen Use Efficiency in Cucumber Through Weighted Gene Co-Expression Network Analysis
Source: Genes (Basel). 2024 Nov 24;15(12):1505. doi: 10.3390/genes15121505 (PMC11675882; doi:10.3390/genes15121505)
Supplement: Supplementary file 1 [file genes-15-01505-s001.zip › File S1-The protein sequence of the key genes.txt]

>CsaV4_3G000307
MNSSTHSQTKAILPDAWDYKGRPADRSKTGRWTAAAMILGGEAVERLTTLGIAVNLVTYMTGTMHLGNAVSANIVTNFLGTSFMLCLLGGFIADTFLGRYLTIAIFAAIQATGVTILTISTIIPSLRPPRCTVESSSHCAPATDFQLTILYIALYTTALGTGGLKSSVSGFGSDQFDESDKEERAQMTAFFNWFFFFISIGSLAAVTVLVYIQDNLGRQWGYGICACAIVAGLVVFVSGTKKYRFKKLVGSPLTQIATVIVAAWRKRHMDLPTDSSFLLDIDDFEDERKNGKMKKQKLPRSKQFRFLDKAAIREPEKGADIALMNKWNISTLTDVEEVKMVIRMLPIWATNIMFWTVYAQMTTFSVSQATTMDRHIGKSFEIPAASLTVFFVGSILLTVPIYDRLIVPIARKILKNPQGLTPLQRIGVGLVLSIFAMVAAALAELKRLRVATSHHMVNETTELPLSVFWLIPQFFLVGSGEAFTYIGQLDFFLRECPKGMKTMSTGLFLSTLSLGFFFSSFLVTIVHKITGNKPWLADNLNQGKLYDFYWLLAILSALNFGIYLVCAKWYVYKDKRLAEEGIELEESEMVCHA
>CsaV4_1G002492
MIKLGEKAHVPIVSFSATSLSISPSHSPFFVRTAQNDSSQVQAITTIVQGFGWHDLVLIYEDTEYGRGLIPFLTDALQESNIRVSFKYAIPTSMDPYEISQHLHKMKKRQTRVFLVHVTSPFGSALFPLVEKAGMMTEGYAWLLTNTLSNCLDAMDPSVIKSMEGVLGIRPHFPASEALENFKRRWKWSAPELNIYGLWAYDTIWALAMAAERIGDVSNLGFLKGRGSDVEGKTDIANLRVSEVGPMLLKEMLNIKFKGLSGDFHLVNGHLQPSAFEIFNMIGRAERLIGYWNPEEGICQNIANKKPNEKYSTSVSKLKKIIWPGDSITAPRGWAVPADGEKFRIGVPKKQGFNEFLDVTRNPQTGELNFTGFCIDVFRAVADALPFPLPYEFELFKDDAGDNSVIYDDLLHQLAEREKNKFDAVVGDITIVASRANLVDFSLPYTDSGVTMLVPIKHNMHRSMWVFLKPLSLDLWLTTIAASIATGIVLLILEQNARRESLQPLELLCLILWFPFSSLVLPERQIVTNTRSRFVLVVWLFLAFVLMQSYTASLSSILMSDQLQPKYFSVNELISKGYYVGYQEGSFTKSMLIEQLKFNESKLKSYANVEEFHKALSKGSQNGGVAAIFDEIPYLKVFLTKYGSDFIRAGPIYRTDGFGFAFPLNSRLVPYVSRAILNVTEGEKMVAIETKYFGAGNQNQDSSNSSSDGPCLEVSSFGGLFIITGIAFLLALIDSQTFIWRKPASVAKTYYRKYVSFKEDSHSDVKDEEMDDISKSSEVSADVDHGCLDGSAGPSKHVTEDH
>CsaV4_2G003460
MKVFWIRRSGHFKTRMMLFALLFGIWMPLGVIGVSENITISSSNQRVLNVGVLFTFDSIIGRSAQPAILAAVDDVNADNDILPKMKLNLILHDTNCSGFFGTMEALQLMEDEVVAAIGPQSSGIAHVISHVINELHIPLLSFGATDPALSAQQYQYFVRTTQSDYFQMNAIADMVAKFGWKEVVAIFVDDDNGRSGISALSDALAKKRAKIAYKAAFPSGSSISTISDLLVSVNMMESRVYIVHVNPDTGLSVFSVAKKLQMMGSGYVWIATDWLPSFLDSFETNSPDVMNQLQGVVALRHHTPDGNLKKNFISKWRNLKYKKSPNFNSYALYAYDSVWLIARALDTFFKEGGNISFSNDPKLRENNGSMFYYKSFKVFNGGEQLLQTIKRTNFTGLSGQIQFGDGKHLIHPAYDILNIGGTGVRRIGYWSNYSGLSTIAPENLYVKPLNASPNNNLYSVIWPGETTTIPRGWVFPHSGKPLQIVVPNRVSYKAFVSKDKNHPGVKGYCIDVFEAAINLLPYPVPHTYILYGDGKDTPEYSNLVYEVSQNKYDAVVGDITIVTNRTKIVDFTQPFMESGLVVVTVVNEEKSSPWAFLRPFTIQMWAVTAIFFIFVGAVVWILEHRTNEEFRGPPRQQLITIFWFSFSTMFFSHKENTVSTLGRLVLIIWLFVVLIINSSYTASLTSILTVQQLTSKIKGIDSLISRTDVIGVQEGSFALHYLIDDLGVAASRIIKLKDQEEYADALRRGPENGGVAAIVDELPYVELFLAGTNCMYRIVGEEFTKSGWGFAFQRDSPLAVDLSTAILQLSENGDLQKIHDKWLSRTECSTDLNQVDVNQLSLSSFWGLFLICGIACFIALSVFFFRVLFQYRRFTPETQSDVEDIEPVRTRRLSRTTSFMNFVDKKEAEVKPKLKRSSDNKQVSQSSESLPASPP
>CsaV4_7G001709
MQDNWPSVMFAMAGGIVLSLGNLSTQYAWAFVGLSVTEVITSSITVVIGTTLNYFLDDKINKAEILFPGVACFLIAVCLGSAVHSSNTADNKAKLKSLSHNTNQESNTTDAPPRSSKDLENADSSSLKAKFGTADFLIQLEKRRSIKVFGKSTLIGLSITFFAGICFSLFSPAFNLATNDQWHTLNNGVPHLSVYTAFFYFSVSCFIIAIVLNVVFLYRPILNSPKTTLKAYVNDWNGRGWALLAGLLCGFGNGLQFMGGQAAGYAAADAVQALPLVSTFWGVVLFGEYRRSSKKTYALLISMLLMFMVAVGILMASSGHRNQS
