# Supplementary material for: Screening Key Genes Related to Nitrogen Use Efficiency in Cucumber Through Weighted Gene Co-Expression Network Analysis
Source: Genes (Basel). 2024 Nov 24;15(12):1505. doi: 10.3390/genes15121505 (PMC11675882; doi:10.3390/genes15121505)
Supplement: Supplementary file 1 [file genes-15-01505-s001.zip › Table S1. The Hoagland nutrient solution.xlsx]

## Sheet: Sheet1
	Compound	totally Hoagland nutrient solution (15 mmol/L)/g	high nitrogen (20 mmol/L)/g
A液	Ca(NO3)2	73.8674	114.862
100X	KNO3	60.7	60.7
	CaCl2	55.49	27.745
	KCl	0	0
B液	MgSO4	24.0749	24.0749
100X	KH2PO4	13.6	13.6
C液	EDTA-Fe	36	36
1000X	H3BO3	2.86	2.86
	MnSO4*4H2O	2.13	2.13
	CuSO4	0.0511407	0.0511407
	ZnSO4	0.123523	0.123523
	(NH4)6Mo7O24•4H2O	0.02	0.02
