# Supplementary material for: Screening Key Genes Related to Nitrogen Use Efficiency in Cucumber Through Weighted Gene Co-Expression Network Analysis
Source: Genes (Basel). 2024 Nov 24;15(12):1505. doi: 10.3390/genes15121505 (PMC11675882; doi:10.3390/genes15121505)
Supplement: Supplementary file 1 [file genes-15-01505-s001.zip › Table S10. KEGG Result of Cyan Module.xlsx]

## Sheet: GeneSet.all_KEGGenrich
KEGGID	Description	BgRatio	pvalue	padj	geneID	geneName	keggID	Count
csv04075	Plant hormone signal transduction	253/5526	0.0768684	0.396059	CsaV4_4G000228/CsaV4_7G001624/CsaV4_3G000180	CsaV4_4G000228/CsaV4_7G001624/CsaV4_3G000180	csv:101206247/csv:101210262/csv:101204882	3
csv00950	Isoquinoline alkaloid biosynthesis	22/5526	0.0841735	0.396059	CsaV4_5G000379	CsaV4_5G000379	csv:101213059	1
csv00960	Tropane, piperidine and pyridine alkaloid biosynthesis	23/5526	0.0878341	0.396059	CsaV4_5G000379	CsaV4_5G000379	csv:101213059	1
csv03010	Ribosome	452/5526	0.0997656	0.396059	CsaV4_5G002881/CsaV4_3G001593/CsaV4_5G000144/CsaV4_1G001399	CsaV4_5G002881/CsaV4_3G001593/CsaV4_5G000144/CsaV4_1G001399	csv:101219060/csv:101222582/csv:101210200/csv:101216586	4
csv04016	MAPK signaling pathway - plant	149/5526	0.117513	0.396059	CsaV4_7G001624/CsaV4_3G000180	CsaV4_7G001624/CsaV4_3G000180	csv:101210262/csv:101204882	2
csv00195	Photosynthesis	158/5526	0.129425	0.396059	CsaV4_7G001857/CsaV4_7G000469	CsaV4_7G001857/CsaV4_7G000469	csv:101218005/csv:101204833	2
csv00220	Arginine biosynthesis	40/5526	0.147969	0.396059	CsaV4_1G000071	CsaV4_1G000071	csv:101215982	1
csv00360	Phenylalanine metabolism	42/5526	0.154789	0.396059	CsaV4_5G000379	CsaV4_5G000379	csv:101213059	1
csv00350	Tyrosine metabolism	44/5526	0.161558	0.396059	CsaV4_5G000379	CsaV4_5G000379	csv:101213059	1
csv00710	Carbon fixation in photosynthetic organisms	184/5526	0.165322	0.396059	CsaV4_5G002879/CsaV4_5G000797	CsaV4_5G002879/CsaV4_5G000797	csv:101219300/csv:101209723	2
csv00410	beta-Alanine metabolism	47/5526	0.171613	0.396059	CsaV4_5G000379	CsaV4_5G000379	csv:101213059	1
csv00970	Aminoacyl-tRNA biosynthesis	51/5526	0.184842	0.396059	CsaV4_6G003719	CsaV4_6G003719	csv:101211315	1
csv00250	Alanine, aspartate and glutamate metabolism	57/5526	0.204308	0.396059	CsaV4_1G000071	CsaV4_1G000071	csv:101215982	1
csv00260	Glycine, serine and threonine metabolism	75/5526	0.260078	0.396059	CsaV4_5G000379	CsaV4_5G000379	csv:101213059	1
csv01232	Nucleotide metabolism	75/5526	0.260078	0.396059	CsaV4_6G000495	CsaV4_6G000495	csv:101219321	1
csv02010	ABC transporters	81/5526	0.277824	0.396059	CsaV4_3G003902	CsaV4_3G003902	csv:101208054	1
csv04146	Peroxisome	81/5526	0.277824	0.396059	CsaV4_6G002598	CsaV4_6G002598	csv:101211500	1
csv00230	Purine metabolism	82/5526	0.280741	0.396059	CsaV4_6G000495	CsaV4_6G000495	csv:101219321	1
csv00480	Glutathione metabolism	85/5526	0.289428	0.396059	CsaV4_5G000658	CsaV4_5G000658	csv:101220995	1
csv00630	Glyoxylate and dicarboxylate metabolism	91/5526	0.306501	0.398451	CsaV4_5G002879	CsaV4_5G002879	csv:101219300	1
csv03440	Homologous recombination	119/5526	0.381129	0.471874	CsaV4_6G001781	CsaV4_6G001781	csv:101210549	1
csv00500	Starch and sucrose metabolism	146/5526	0.445787	0.492699	CsaV4_2G002359	CsaV4_2G002359	csv:101223071	1
csv01200	Carbon metabolism	375/5526	0.4459	0.492699	CsaV4_5G002879/CsaV4_5G000797	CsaV4_5G002879/CsaV4_5G000797	csv:101219300/csv:101209723	2
csv04144	Endocytosis	150/5526	0.454799	0.492699	CsaV4_6G003182	CsaV4_6G003182	csv:101212793	1
csv01230	Biosynthesis of amino acids	224/5526	0.598334	0.622267	CsaV4_1G000071	CsaV4_1G000071	csv:101215982	1
csv00190	Oxidative phosphorylation	298/5526	0.70535	0.70535	CsaV4_5G003141	CsaV4_5G003141	csv:101216485	1
