# Supplementary material for: Screening Key Genes Related to Nitrogen Use Efficiency in Cucumber Through Weighted Gene Co-Expression Network Analysis
Source: Genes (Basel). 2024 Nov 24;15(12):1505. doi: 10.3390/genes15121505 (PMC11675882; doi:10.3390/genes15121505)
Supplement: Supplementary file 1 [file genes-15-01505-s001.zip › Table S11. GO Result of Skyblue Module.xlsx]

## Sheet: GeneSet.all_GOenrich
Category	GOID	Description	BgRatio	pvalue	padj	geneID	geneName	Count
BP	GO:1901264	carbohydrate derivative transport	11/5525	0.031426	0.159831	CsaV4_1G001713	CsaV4_1G001713	1
BP	GO:0015931	nucleobase-containing compound transport	14/5525	0.0398346	0.159831	CsaV4_1G001713	CsaV4_1G001713	1
BP	GO:0071705	nitrogen compound transport	111/5525	0.0399578	0.159831	CsaV4_7G001709/CsaV4_1G001713	CsaV4_7G001709/CsaV4_1G001713	2
BP	GO:0006260	DNA replication	33/5525	0.0915205	0.274561	CsaV4_7G000628	CsaV4_7G000628	1
BP	GO:0016192	vesicle-mediated transport	102/5525	0.25811	0.546611	CsaV4_6G001541	CsaV4_6G001541	1
BP	GO:0071702	organic substance transport	109/5525	0.273306	0.546611	CsaV4_1G001713	CsaV4_1G001713	1
BP	GO:0006508	proteolysis	228/5525	0.490955	0.745619	CsaV4_4G003299	CsaV4_4G003299	1
BP	GO:0006259	DNA metabolic process	232/5525	0.497079	0.745619	CsaV4_7G000628	CsaV4_7G000628	1
BP	GO:0006355	regulation of transcription, DNA-templated	498/5525	0.779865	0.779865	CsaV4_6G003312	CsaV4_6G003312	1
BP	GO:0051252	regulation of RNA metabolic process	498/5525	0.779865	0.779865	CsaV4_6G003312	CsaV4_6G003312	1
BP	GO:1903506	regulation of nucleic acid-templated transcription	498/5525	0.779865	0.779865	CsaV4_6G003312	CsaV4_6G003312	1
BP	GO:2001141	regulation of RNA biosynthetic process	498/5525	0.779865	0.779865	CsaV4_6G003312	CsaV4_6G003312	1
CC	GO:0016021	integral component of membrane	491/2035	0.146413	0.375525	CsaV4_6G001541/CsaV4_1G001713	CsaV4_6G001541/CsaV4_1G001713	2
CC	GO:0031224	intrinsic component of membrane	498/2035	0.15021	0.375525	CsaV4_6G001541/CsaV4_1G001713	CsaV4_6G001541/CsaV4_1G001713	2
CC	GO:0005634	nucleus	238/2035	0.31156	0.436525	CsaV4_6G003312	CsaV4_6G003312	1
CC	GO:0043231	intracellular membrane-bounded organelle	344/2035	0.426403	0.436525	CsaV4_6G003312	CsaV4_6G003312	1
CC	GO:0043227	membrane-bounded organelle	354/2035	0.436525	0.436525	CsaV4_6G003312	CsaV4_6G003312	1
MF	GO:0015932	nucleobase-containing compound transmembrane transporter activity	12/8131	0.0305764	0.336341	CsaV4_1G001713	CsaV4_1G001713	1
MF	GO:1901505	carbohydrate derivative transmembrane transporter activity	12/8131	0.0305764	0.336341	CsaV4_1G001713	CsaV4_1G001713	1
MF	GO:0070008	serine-type exopeptidase activity	29/8131	0.0723725	0.347261	CsaV4_4G003299	CsaV4_4G003299	1
MF	GO:0008238	exopeptidase activity	36/8131	0.0890789	0.347261	CsaV4_4G003299	CsaV4_4G003299	1
MF	GO:0005506	iron ion binding	246/8131	0.131558	0.347261	CsaV4_7G002257/CsaV4_3G004477	CsaV4_7G002257/CsaV4_3G004477	2
MF	GO:0004252	serine-type endopeptidase activity	55/8131	0.132993	0.347261	CsaV4_4G003299	CsaV4_4G003299	1
MF	GO:0043531	ADP binding	56/8131	0.135247	0.347261	CsaV4_2G000741	CsaV4_2G000741	1
MF	GO:0016705	oxidoreductase activity, acting on paired donors, with incorporation or reduction of molecular oxygen	255/8131	0.139468	0.347261	CsaV4_7G002257/CsaV4_3G004477	CsaV4_7G002257/CsaV4_3G004477	2
MF	GO:0020037	heme binding	326/8131	0.205024	0.347261	CsaV4_7G002257/CsaV4_3G004477	CsaV4_7G002257/CsaV4_3G004477	2
MF	GO:0008270	zinc ion binding	331/8131	0.209796	0.347261	CsaV4_6G000437/CsaV4_6G002893	CsaV4_6G000437/CsaV4_6G002893	2
MF	GO:0046906	tetrapyrrole binding	333/8131	0.211709	0.347261	CsaV4_7G002257/CsaV4_3G004477	CsaV4_7G002257/CsaV4_3G004477	2
MF	GO:0008236	serine-type peptidase activity	96/8131	0.220985	0.347261	CsaV4_4G003299	CsaV4_4G003299	1
MF	GO:0017171	serine hydrolase activity	96/8131	0.220985	0.347261	CsaV4_4G003299	CsaV4_4G003299	1
MF	GO:0030246	carbohydrate binding	96/8131	0.220985	0.347261	CsaV4_1G001309	CsaV4_1G001309	1
MF	GO:0004175	endopeptidase activity	115/8131	0.258813	0.379593	CsaV4_4G003299	CsaV4_4G003299	1
MF	GO:0070011	peptidase activity, acting on L-amino acid peptides	228/8131	0.450099	0.579118	CsaV4_4G003299	CsaV4_4G003299	1
MF	GO:0008233	peptidase activity	233/8131	0.457368	0.579118	CsaV4_4G003299	CsaV4_4G003299	1
MF	GO:0046983	protein dimerization activity	245/8131	0.474443	0.579118	CsaV4_3G002110	CsaV4_3G002110	1
MF	GO:0003700	DNA-binding transcription factor activity	269/8131	0.507069	0.579118	CsaV4_6G003312	CsaV4_6G003312	1
MF	GO:0140110	transcription regulator activity	284/8131	0.526471	0.579118	CsaV4_6G003312	CsaV4_6G003312	1
MF	GO:0022857	transmembrane transporter activity	460/8131	0.706103	0.714839	CsaV4_1G001713	CsaV4_1G001713	1
MF	GO:0005215	transporter activity	471/8131	0.714839	0.714839	CsaV4_1G001713	CsaV4_1G001713	1
