# Supplementary material for: Screening Key Genes Related to Nitrogen Use Efficiency in Cucumber Through Weighted Gene Co-Expression Network Analysis
Source: Genes (Basel). 2024 Nov 24;15(12):1505. doi: 10.3390/genes15121505 (PMC11675882; doi:10.3390/genes15121505)
Supplement: Supplementary file 1 [file genes-15-01505-s001.zip › Table S12. KEGG Result of Skyblue Module.xlsx]

## Sheet: GeneSet.all_KEGGenrich
KEGGID	Description	BgRatio	pvalue	padj	geneID	geneName	keggID	Count
csv00130	Ubiquinone and other terpenoid-quinone biosynthesis	49/5526	0.0176573	0.0313251	CsaV4_5G002798	CsaV4_5G002798	csv:101217012	1
csv00330	Arginine and proline metabolism	58/5526	0.0208834	0.0313251	CsaV4_2G000280	CsaV4_2G000280	csv:101218099	1
csv01240	Biosynthesis of cofactors	230/5526	0.0815177	0.0815177	CsaV4_5G002798	CsaV4_5G002798	csv:101217012	1
