# Supplementary material for: Screening Key Genes Related to Nitrogen Use Efficiency in Cucumber Through Weighted Gene Co-Expression Network Analysis
Source: Genes (Basel). 2024 Nov 24;15(12):1505. doi: 10.3390/genes15121505 (PMC11675882; doi:10.3390/genes15121505)
Supplement: Supplementary file 1 [file genes-15-01505-s001.zip › Table S2. primer sequence information.xlsx]

## Sheet: Sheet1
Gene ID	F-primer (5'to3')	R-primer (5'to3')	Length (bp)
CsaV4_3G000307	CGACATATGGATTTGCCAACTG	CTCTCTTATGGCTGCTTTGTCC	144
CsaV4_1G002492	CCGAGAGGGAGAAGAATAAATTTG	TGTGTTTGATTGGGACGAGC	132
CsaV4_2G003460	TTGGAACTATGGAAGCCTTGC	TGAGCGATGCCTGAAGATTG	79
CsaV4_7G001709	GCCAAGCTGCTGGTTATGC	TAGAACTACTCCCCAAAACGTGC	77
Actin	ACTTTATCAAGAACATGATTAC	TTCCTTCACAATTTCATCG	230
