# Supplementary material for: Screening Key Genes Related to Nitrogen Use Efficiency in Cucumber Through Weighted Gene Co-Expression Network Analysis
Source: Genes (Basel). 2024 Nov 24;15(12):1505. doi: 10.3390/genes15121505 (PMC11675882; doi:10.3390/genes15121505)
Supplement: Supplementary file 1 [file genes-15-01505-s001.zip › Table S3. GO Result of Purple Module.xlsx]

## Sheet: GeneSet.all_GOenrich
Category	GOID	Description	GeneRatio	BgRatio	pvalue	padj	geneID	geneName	Count
BP	GO:0006952	defense response	3/41	63/5525	0.0110681	0.423631	CsaV4_5G001265/CsaV4_3G002235/CsaV4_5G001248	CsaV4_5G001265/CsaV4_3G002235/CsaV4_5G001248	3
BP	GO:0006950	response to stress	5/41	204/5525	0.016613	0.423631	CsaV4_5G001265/CsaV4_7G000762/CsaV4_3G002235/CsaV4_5G001248/CsaV4_3G000050	CsaV4_5G001265/CsaV4_7G000762/CsaV4_3G002235/CsaV4_5G001248/CsaV4_3G000050	5
BP	GO:0009611	response to wounding	1/41	10/5525	0.0718351	0.663183	CsaV4_3G000050	CsaV4_3G000050	1
BP	GO:0050896	response to stimulus	6/41	414/5525	0.0826027	0.663183	CsaV4_2G002918/CsaV4_5G001265/CsaV4_7G000762/CsaV4_3G002235/CsaV4_5G001248/CsaV4_3G000050	CsaV4_2G002918/CsaV4_5G001265/CsaV4_7G000762/CsaV4_3G002235/CsaV4_5G001248/CsaV4_3G000050	6
BP	GO:1901136	carbohydrate derivative catabolic process	1/41	13/5525	0.0923859	0.663183	CsaV4_5G000919	CsaV4_5G000919	1
BP	GO:0008299	isoprenoid biosynthetic process	1/41	16/5525	0.112493	0.663183	CsaV4_4G000627	CsaV4_4G000627	1
BP	GO:0006720	isoprenoid metabolic process	1/41	17/5525	0.119098	0.663183	CsaV4_4G000627	CsaV4_4G000627	1
BP	GO:0046434	organophosphate catabolic process	1/41	28/5525	0.188662	0.663183	CsaV4_5G000919	CsaV4_5G000919	1
BP	GO:0005975	carbohydrate metabolic process	5/41	416/5525	0.192538	0.663183	CsaV4_5G000900/CsaV4_3G004765/CsaV4_7G000732/CsaV4_2G000093/CsaV4_5G000080	CsaV4_5G000900/CsaV4_3G004765/CsaV4_7G000732/CsaV4_2G000093/CsaV4_5G000080	5
BP	GO:0042254	ribosome biogenesis	1/41	29/5525	0.194714	0.663183	CsaV4_3G002513	CsaV4_3G002513	1
BP	GO:0022613	ribonucleoprotein complex biogenesis	1/41	31/5525	0.206685	0.663183	CsaV4_3G002513	CsaV4_3G002513	1
BP	GO:0071840	cellular component organization or biogenesis	3/41	213/5525	0.209021	0.663183	CsaV4_7G002537/CsaV4_5G002179/CsaV4_3G002513	CsaV4_7G002537/CsaV4_5G002179/CsaV4_3G002513	3
BP	GO:0006928	movement of cell or subcellular component	1/41	34/5525	0.224317	0.663183	CsaV4_1G003147	CsaV4_1G003147	1
BP	GO:0007018	microtubule-based movement	1/41	34/5525	0.224317	0.663183	CsaV4_1G003147	CsaV4_1G003147	1
BP	GO:0006259	DNA metabolic process	3/41	232/5525	0.246527	0.663183	CsaV4_7G000762/CsaV4_7G000860/CsaV4_6G001769	CsaV4_7G000762/CsaV4_7G000860/CsaV4_6G001769	3
BP	GO:0015074	DNA integration	2/41	129/5525	0.248234	0.663183	CsaV4_7G000860/CsaV4_6G001769	CsaV4_7G000860/CsaV4_6G001769	2
BP	GO:0006855	drug transmembrane transport	1/41	41/5525	0.263984	0.663183	CsaV4_2G002918	CsaV4_2G002918	1
BP	GO:0007017	microtubule-based process	1/41	41/5525	0.263984	0.663183	CsaV4_1G003147	CsaV4_1G003147	1
BP	GO:0015893	drug transport	1/41	41/5525	0.263984	0.663183	CsaV4_2G002918	CsaV4_2G002918	1
BP	GO:0042493	response to drug	1/41	41/5525	0.263984	0.663183	CsaV4_2G002918	CsaV4_2G002918	1
BP	GO:0051276	chromosome organization	1/41	44/5525	0.280372	0.663183	CsaV4_5G002179	CsaV4_5G002179	1
BP	GO:0006281	DNA repair	1/41	46/5525	0.291098	0.663183	CsaV4_7G000762	CsaV4_7G000762	1
BP	GO:0006974	cellular response to DNA damage stimulus	1/41	50/5525	0.312086	0.663183	CsaV4_7G000762	CsaV4_7G000762	1
BP	GO:0033554	cellular response to stress	1/41	50/5525	0.312086	0.663183	CsaV4_7G000762	CsaV4_7G000762	1
BP	GO:0042545	cell wall modification	1/41	54/5525	0.332468	0.678234	CsaV4_7G002537	CsaV4_7G002537	1
BP	GO:0045229	external encapsulating structure organization	1/41	63/5525	0.376195	0.70216	CsaV4_7G002537	CsaV4_7G002537	1
BP	GO:0071555	cell wall organization	1/41	63/5525	0.376195	0.70216	CsaV4_7G002537	CsaV4_7G002537	1
BP	GO:0016043	cellular component organization	2/41	182/5525	0.393458	0.70216	CsaV4_7G002537/CsaV4_5G002179	CsaV4_7G002537/CsaV4_5G002179	2
BP	GO:0008610	lipid biosynthetic process	1/41	68/5525	0.399267	0.70216	CsaV4_4G000627	CsaV4_4G000627	1
BP	GO:0006996	organelle organization	1/41	76/5525	0.434462	0.72176	CsaV4_5G002179	CsaV4_5G002179	1
BP	GO:0071554	cell wall organization or biogenesis	1/41	77/5525	0.438717	0.72176	CsaV4_7G002537	CsaV4_7G002537	1
BP	GO:0044085	cellular component biogenesis	1/41	90/5525	0.491272	0.764349	CsaV4_3G002513	CsaV4_3G002513	1
BP	GO:0044255	cellular lipid metabolic process	1/41	91/5525	0.49511	0.764349	CsaV4_4G000627	CsaV4_4G000627	1
BP	GO:0006508	proteolysis	2/41	228/5525	0.509566	0.764349	CsaV4_6G001731/CsaV4_3G003070	CsaV4_6G001731/CsaV4_3G003070	2
BP	GO:0006396	RNA processing	1/41	105/5525	0.545962	0.795545	CsaV4_1G001509	CsaV4_1G001509	1
BP	GO:0042221	response to chemical	1/41	113/5525	0.572739	0.802505	CsaV4_2G002918	CsaV4_2G002918	1
BP	GO:1901575	organic substance catabolic process	1/41	119/5525	0.591804	0.802505	CsaV4_5G000919	CsaV4_5G000919	1
BP	GO:0009056	catabolic process	1/41	123/5525	0.604051	0.802505	CsaV4_5G000919	CsaV4_5G000919	1
BP	GO:0019637	organophosphate metabolic process	1/41	140/5525	0.652219	0.802505	CsaV4_5G000919	CsaV4_5G000919	1
BP	GO:0051716	cellular response to stimulus	1/41	142/5525	0.657495	0.802505	CsaV4_7G000762	CsaV4_7G000762	1
BP	GO:1901135	carbohydrate derivative metabolic process	1/41	145/5525	0.665263	0.802505	CsaV4_5G000919	CsaV4_5G000919	1
BP	GO:0006355	regulation of transcription, DNA-templated	3/41	498/5525	0.728392	0.802505	CsaV4_1G002729/CsaV4_5G002380/CsaV4_5G002444	CsaV4_1G002729/CsaV4_5G002380/CsaV4_5G002444	3
BP	GO:0051252	regulation of RNA metabolic process	3/41	498/5525	0.728392	0.802505	CsaV4_1G002729/CsaV4_5G002380/CsaV4_5G002444	CsaV4_1G002729/CsaV4_5G002380/CsaV4_5G002444	3
BP	GO:1903506	regulation of nucleic acid-templated transcription	3/41	498/5525	0.728392	0.802505	CsaV4_1G002729/CsaV4_5G002380/CsaV4_5G002444	CsaV4_1G002729/CsaV4_5G002380/CsaV4_5G002444	3
BP	GO:2001141	regulation of RNA biosynthetic process	3/41	498/5525	0.728392	0.802505	CsaV4_1G002729/CsaV4_5G002380/CsaV4_5G002444	CsaV4_1G002729/CsaV4_5G002380/CsaV4_5G002444	3
BP	GO:0006629	lipid metabolic process	1/41	177/5525	0.738134	0.802505	CsaV4_4G000627	CsaV4_4G000627	1
BP	GO:0006412	translation	2/41	377/5525	0.780371	0.802505	CsaV4_6G000694/CsaV4_3G003804	CsaV4_6G000694/CsaV4_3G003804	2
BP	GO:0043043	peptide biosynthetic process	2/41	381/5525	0.785463	0.802505	CsaV4_6G000694/CsaV4_3G003804	CsaV4_6G000694/CsaV4_3G003804	2
BP	GO:0006518	peptide metabolic process	2/41	386/5525	0.791688	0.802505	CsaV4_6G000694/CsaV4_3G003804	CsaV4_6G000694/CsaV4_3G003804	2
BP	GO:0043604	amide biosynthetic process	2/41	388/5525	0.794135	0.802505	CsaV4_6G000694/CsaV4_3G003804	CsaV4_6G000694/CsaV4_3G003804	2
BP	GO:0043603	cellular amide metabolic process	2/41	395/5525	0.802505	0.802505	CsaV4_6G000694/CsaV4_3G003804	CsaV4_6G000694/CsaV4_3G003804	2
CC	GO:0005694	chromosome	45334	65/2035	0.0539528	0.462555	CsaV4_5G002179/CsaV4_2G000476	CsaV4_5G002179/CsaV4_2G000476	2
CC	GO:0005634	nucleus	45363	238/2035	0.157133	0.462555	CsaV4_1G000666/CsaV4_2G000476/CsaV4_2G002495	CsaV4_1G000666/CsaV4_2G000476/CsaV4_2G002495	3
CC	GO:0032993	protein-DNA complex	45303	29/2035	0.158617	0.462555	CsaV4_2G000476	CsaV4_2G000476	1
CC	GO:0031981	nuclear lumen	45303	38/2035	0.202933	0.462555	CsaV4_2G000476	CsaV4_2G000476	1
CC	GO:0043228	non-membrane-bounded organelle	45394	416/2035	0.216808	0.462555	CsaV4_6G000694/CsaV4_3G003804/CsaV4_5G002179/CsaV4_2G000476	CsaV4_6G000694/CsaV4_3G003804/CsaV4_5G002179/CsaV4_2G000476	4
CC	GO:0043232	intracellular non-membrane-bounded organelle	45394	416/2035	0.216808	0.462555	CsaV4_6G000694/CsaV4_3G003804/CsaV4_5G002179/CsaV4_2G000476	CsaV4_6G000694/CsaV4_3G003804/CsaV4_5G002179/CsaV4_2G000476	4
CC	GO:0031974	membrane-enclosed lumen	45303	44/2035	0.231277	0.462555	CsaV4_2G000476	CsaV4_2G000476	1
CC	GO:0043233	organelle lumen	45303	44/2035	0.231277	0.462555	CsaV4_2G000476	CsaV4_2G000476	1
CC	GO:0044427	chromosomal part	45303	44/2035	0.231277	0.462555	CsaV4_2G000476	CsaV4_2G000476	1
CC	GO:0070013	intracellular organelle lumen	45303	44/2035	0.231277	0.462555	CsaV4_2G000476	CsaV4_2G000476	1
CC	GO:0044428	nuclear part	45303	59/2035	0.298144	0.536139	CsaV4_2G000476	CsaV4_2G000476	1
CC	GO:0043231	intracellular membrane-bounded organelle	45363	344/2035	0.3309	0.536139	CsaV4_1G000666/CsaV4_2G000476/CsaV4_2G002495	CsaV4_1G000666/CsaV4_2G000476/CsaV4_2G002495	3
CC	GO:0043227	membrane-bounded organelle	45363	354/2035	0.34849	0.536139	CsaV4_1G000666/CsaV4_2G000476/CsaV4_2G002495	CsaV4_1G000666/CsaV4_2G000476/CsaV4_2G002495	3
CC	GO:0005840	ribosome	45334	317/2035	0.579378	0.726298	CsaV4_6G000694/CsaV4_3G003804	CsaV4_6G000694/CsaV4_3G003804	2
CC	GO:0016021	integral component of membrane	45363	491/2035	0.582366	0.726298	CsaV4_3G001793/CsaV4_6G000691/CsaV4_2G002609	CsaV4_3G001793/CsaV4_6G000691/CsaV4_2G002609	3
CC	GO:0031224	intrinsic component of membrane	45363	498/2035	0.593332	0.726298	CsaV4_3G001793/CsaV4_6G000691/CsaV4_2G002609	CsaV4_3G001793/CsaV4_6G000691/CsaV4_2G002609	3
CC	GO:1990904	ribonucleoprotein complex	45334	338/2035	0.617354	0.726298	CsaV4_6G000694/CsaV4_3G003804	CsaV4_6G000694/CsaV4_3G003804	2
CC	GO:0044422	organelle part	45303	204/2035	0.719514	0.757383	CsaV4_2G000476	CsaV4_2G000476	1
CC	GO:0044446	intracellular organelle part	45303	204/2035	0.719514	0.757383	CsaV4_2G000476	CsaV4_2G000476	1
CC	GO:0044444	cytoplasmic part	45334	482/2035	0.816483	0.816483	CsaV4_6G000694/CsaV4_3G003804	CsaV4_6G000694/CsaV4_3G003804	2
MF	GO:0003690	double-stranded DNA binding	2/62	57/8131	0.0698908	0.708254	CsaV4_5G002380/CsaV4_5G002444	CsaV4_5G002380/CsaV4_5G002444	2
MF	GO:0004867	serine-type endopeptidase inhibitor activity	1/62	11/8131	0.0807985	0.708254	CsaV4_3G000050	CsaV4_3G000050	1
MF	GO:0008270	zinc ion binding	5/62	331/8131	0.10706	0.708254	CsaV4_7G001684/CsaV4_7G000860/CsaV4_3G002512/CsaV4_3G001757/CsaV4_6G001725	CsaV4_7G001684/CsaV4_7G000860/CsaV4_3G002512/CsaV4_3G001757/CsaV4_6G001725	5
MF	GO:0016709	oxidoreductase activity, acting on paired donors, with incorporation or reduction of molecular oxygen, NAD(P)H as one donor, and incorporation of one atom of oxygen	1/62	15/8131	0.108558	0.708254	CsaV4_2G002609	CsaV4_2G002609	1
MF	GO:0004674	protein serine/threonine kinase activity	1/62	16/8131	0.115368	0.708254	CsaV4_7G001803	CsaV4_7G001803	1
MF	GO:0004497	monooxygenase activity	1/62	19/8131	0.135492	0.708254	CsaV4_2G002609	CsaV4_2G002609	1
MF	GO:0008236	serine-type peptidase activity	2/62	96/8131	0.166057	0.708254	CsaV4_6G000691/CsaV4_3G003070	CsaV4_6G000691/CsaV4_3G003070	2
MF	GO:0017171	serine hydrolase activity	2/62	96/8131	0.166057	0.708254	CsaV4_6G000691/CsaV4_3G003070	CsaV4_6G000691/CsaV4_3G003070	2
MF	GO:0004180	carboxypeptidase activity	1/62	28/8131	0.1932	0.708254	CsaV4_3G003070	CsaV4_3G003070	1
MF	GO:0004185	serine-type carboxypeptidase activity	1/62	28/8131	0.1932	0.708254	CsaV4_3G003070	CsaV4_3G003070	1
MF	GO:0070008	serine-type exopeptidase activity	1/62	29/8131	0.199374	0.708254	CsaV4_3G003070	CsaV4_3G003070	1
MF	GO:0050662	coenzyme binding	4/62	306/8131	0.204213	0.708254	CsaV4_2G002609/CsaV4_5G000919/CsaV4_1G002303/CsaV4_3G002513	CsaV4_2G002609/CsaV4_5G000919/CsaV4_1G002303/CsaV4_3G002513	4
MF	GO:0004857	enzyme inhibitor activity	2/62	118/8131	0.226992	0.708254	CsaV4_7G002537/CsaV4_3G000050	CsaV4_7G002537/CsaV4_3G000050	2
MF	GO:0003777	microtubule motor activity	1/62	34/8131	0.229549	0.708254	CsaV4_1G003147	CsaV4_1G003147	1
MF	GO:0008238	exopeptidase activity	1/62	36/8131	0.241304	0.708254	CsaV4_3G003070	CsaV4_3G003070	1
MF	GO:0070011	peptidase activity, acting on L-amino acid peptides	3/62	228/8131	0.251666	0.708254	CsaV4_6G001731/CsaV4_6G000691/CsaV4_3G003070	CsaV4_6G001731/CsaV4_6G000691/CsaV4_3G003070	3
MF	GO:0016702	oxidoreductase activity, acting on single donors with incorporation of molecular oxygen, incorporation of two atoms of oxygen	1/62	38/8131	0.252882	0.708254	CsaV4_4G001916	CsaV4_4G001916	1
MF	GO:0051213	dioxygenase activity	1/62	38/8131	0.252882	0.708254	CsaV4_4G001916	CsaV4_4G001916	1
MF	GO:0008233	peptidase activity	3/62	233/8131	0.261979	0.708254	CsaV4_6G001731/CsaV4_6G000691/CsaV4_3G003070	CsaV4_6G001731/CsaV4_6G000691/CsaV4_3G003070	3
MF	GO:0003774	motor activity	1/62	41/8131	0.269924	0.708254	CsaV4_1G003147	CsaV4_1G003147	1
MF	GO:0004866	endopeptidase inhibitor activity	1/62	41/8131	0.269924	0.708254	CsaV4_3G000050	CsaV4_3G000050	1
MF	GO:0030414	peptidase inhibitor activity	1/62	41/8131	0.269924	0.708254	CsaV4_3G000050	CsaV4_3G000050	1
MF	GO:0061134	peptidase regulator activity	1/62	41/8131	0.269924	0.708254	CsaV4_3G000050	CsaV4_3G000050	1
MF	GO:0061135	endopeptidase regulator activity	1/62	41/8131	0.269924	0.708254	CsaV4_3G000050	CsaV4_3G000050	1
MF	GO:0008017	microtubule binding	1/62	42/8131	0.275519	0.708254	CsaV4_1G003147	CsaV4_1G003147	1
MF	GO:0015238	drug transmembrane transporter activity	1/62	42/8131	0.275519	0.708254	CsaV4_2G002918	CsaV4_2G002918	1
MF	GO:0016701	oxidoreductase activity, acting on single donors with incorporation of molecular oxygen	1/62	44/8131	0.286583	0.708254	CsaV4_4G001916	CsaV4_4G001916	1
MF	GO:0051287	NAD binding	2/62	141/8131	0.292174	0.708254	CsaV4_5G000919/CsaV4_3G002513	CsaV4_5G000919/CsaV4_3G002513	2
MF	GO:0015631	tubulin binding	1/62	47/8131	0.302868	0.708254	CsaV4_1G003147	CsaV4_1G003147	1
MF	GO:0030234	enzyme regulator activity	2/62	148/8131	0.311977	0.708254	CsaV4_7G002537/CsaV4_3G000050	CsaV4_7G002537/CsaV4_3G000050	2
MF	GO:0016616	oxidoreductase activity, acting on the CH-OH group of donors, NAD or NADP as acceptor	2/62	156/8131	0.334478	0.708254	CsaV4_5G000919/CsaV4_3G002513	CsaV4_5G000919/CsaV4_3G002513	2
MF	GO:0030599	pectinesterase activity	1/62	54/8131	0.339457	0.708254	CsaV4_7G002537	CsaV4_7G002537	1
MF	GO:0004553	hydrolase activity, hydrolyzing O-glycosyl compounds	3/62	271/8131	0.341609	0.708254	CsaV4_5G000900/CsaV4_3G004765/CsaV4_7G000732	CsaV4_5G000900/CsaV4_3G004765/CsaV4_7G000732	3
MF	GO:0004252	serine-type endopeptidase activity	1/62	55/8131	0.344528	0.708254	CsaV4_6G000691	CsaV4_6G000691	1
MF	GO:0098772	molecular function regulator	2/62	161/8131	0.348443	0.708254	CsaV4_7G002537/CsaV4_3G000050	CsaV4_7G002537/CsaV4_3G000050	2
MF	GO:0016798	hydrolase activity, acting on glycosyl bonds	3/62	283/8131	0.366842	0.708254	CsaV4_5G000900/CsaV4_3G004765/CsaV4_7G000732	CsaV4_5G000900/CsaV4_3G004765/CsaV4_7G000732	3
MF	GO:0008234	cysteine-type peptidase activity	1/62	60/8131	0.369311	0.708254	CsaV4_6G001731	CsaV4_6G001731	1
MF	GO:0046982	protein heterodimerization activity	1/62	61/8131	0.374156	0.708254	CsaV4_4G000619	CsaV4_4G000619	1
MF	GO:0015297	antiporter activity	1/62	63/8131	0.383736	0.708254	CsaV4_2G002918	CsaV4_2G002918	1
MF	GO:0015291	secondary active transmembrane transporter activity	1/62	64/8131	0.388472	0.708254	CsaV4_2G002918	CsaV4_2G002918	1
MF	GO:0016614	oxidoreductase activity, acting on CH-OH group of donors	2/62	177/8131	0.392449	0.708254	CsaV4_5G000919/CsaV4_3G002513	CsaV4_5G000919/CsaV4_3G002513	2
MF	GO:0052689	carboxylic ester hydrolase activity	1/62	69/8131	0.411619	0.708254	CsaV4_7G002537	CsaV4_7G002537	1
MF	GO:0016874	ligase activity	1/62	71/8131	0.420634	0.708254	CsaV4_5G003194	CsaV4_5G003194	1
MF	GO:0008092	cytoskeletal protein binding	1/62	73/8131	0.429514	0.708254	CsaV4_1G003147	CsaV4_1G003147	1
MF	GO:0050660	flavin adenine dinucleotide binding	1/62	78/8131	0.451131	0.708254	CsaV4_2G002609	CsaV4_2G002609	1
MF	GO:0003924	GTPase activity	1/62	81/8131	0.463713	0.708254	CsaV4_6G001186	CsaV4_6G001186	1
MF	GO:0043565	sequence-specific DNA binding	1/62	98/8131	0.529827	0.708254	CsaV4_6G003932	CsaV4_6G003932	1
MF	GO:0004470	malic enzyme activity	1/62	104/8131	0.551191	0.708254	CsaV4_3G002513	CsaV4_3G002513	1
MF	GO:0004471	malate dehydrogenase (decarboxylating) (NAD+) activity	1/62	104/8131	0.551191	0.708254	CsaV4_3G002513	CsaV4_3G002513	1
MF	GO:0016615	malate dehydrogenase activity	1/62	104/8131	0.551191	0.708254	CsaV4_3G002513	CsaV4_3G002513	1
MF	GO:0016829	lyase activity	1/62	106/8131	0.558098	0.708254	CsaV4_4G000627	CsaV4_4G000627	1
MF	GO:0008168	methyltransferase activity	1/62	107/8131	0.561512	0.708254	CsaV4_6G001380	CsaV4_6G001380	1
MF	GO:0046983	protein dimerization activity	2/62	245/8131	0.561906	0.708254	CsaV4_6G004001/CsaV4_4G000619	CsaV4_6G004001/CsaV4_4G000619	2
MF	GO:0016741	transferase activity, transferring one-carbon groups	1/62	112/8131	0.578197	0.708254	CsaV4_6G001380	CsaV4_6G001380	1
MF	GO:0016705	oxidoreductase activity, acting on paired donors, with incorporation or reduction of molecular oxygen	2/62	255/8131	0.583913	0.708254	CsaV4_2G002609/CsaV4_7G000378	CsaV4_2G002609/CsaV4_7G000378	2
MF	GO:0017111	nucleoside-triphosphatase activity	2/62	255/8131	0.583913	0.708254	CsaV4_6G001186/CsaV4_1G003147	CsaV4_6G001186/CsaV4_1G003147	2
MF	GO:0004175	endopeptidase activity	1/62	115/8131	0.587906	0.708254	CsaV4_6G000691	CsaV4_6G000691	1
MF	GO:0022804	active transmembrane transporter activity	1/62	116/8131	0.591094	0.708254	CsaV4_2G002918	CsaV4_2G002918	1
MF	GO:0001883	purine nucleoside binding	1/62	121/8131	0.60667	0.708254	CsaV4_6G001186	CsaV4_6G001186	1
MF	GO:0005525	GTP binding	1/62	121/8131	0.60667	0.708254	CsaV4_6G001186	CsaV4_6G001186	1
MF	GO:0019001	guanyl nucleotide binding	1/62	121/8131	0.60667	0.708254	CsaV4_6G001186	CsaV4_6G001186	1
MF	GO:0032549	ribonucleoside binding	1/62	121/8131	0.60667	0.708254	CsaV4_6G001186	CsaV4_6G001186	1
MF	GO:0032550	purine ribonucleoside binding	1/62	121/8131	0.60667	0.708254	CsaV4_6G001186	CsaV4_6G001186	1
MF	GO:0032561	guanyl ribonucleotide binding	1/62	121/8131	0.60667	0.708254	CsaV4_6G001186	CsaV4_6G001186	1
MF	GO:0016462	pyrophosphatase activity	2/62	267/8131	0.609261	0.708254	CsaV4_6G001186/CsaV4_1G003147	CsaV4_6G001186/CsaV4_1G003147	2
MF	GO:0001882	nucleoside binding	1/62	122/8131	0.609715	0.708254	CsaV4_6G001186	CsaV4_6G001186	1
MF	GO:0016818	hydrolase activity, acting on acid anhydrides, in phosphorus-containing anhydrides	2/62	269/8131	0.613373	0.708254	CsaV4_6G001186/CsaV4_1G003147	CsaV4_6G001186/CsaV4_1G003147	2
MF	GO:0016817	hydrolase activity, acting on acid anhydrides	2/62	271/8131	0.617452	0.708254	CsaV4_6G001186/CsaV4_1G003147	CsaV4_6G001186/CsaV4_1G003147	2
MF	GO:0003735	structural constituent of ribosome	2/62	319/8131	0.705815	0.797878	CsaV4_6G000694/CsaV4_3G003804	CsaV4_6G000694/CsaV4_3G003804	2
MF	GO:0005198	structural molecule activity	2/62	337/8131	0.734382	0.818311	CsaV4_6G000694/CsaV4_3G003804	CsaV4_6G000694/CsaV4_3G003804	2
MF	GO:0016788	hydrolase activity, acting on ester bonds	1/62	228/8131	0.829687	0.904551	CsaV4_7G002537	CsaV4_7G002537	1
MF	GO:0016758	transferase activity, transferring hexosyl groups	1/62	232/8131	0.83497	0.904551	CsaV4_7G000531	CsaV4_7G000531	1
MF	GO:0005506	iron ion binding	1/62	246/8131	0.852221	0.910592	CsaV4_7G000378	CsaV4_7G000378	1
MF	GO:0022857	transmembrane transporter activity	2/62	460/8131	0.873441	0.914922	CsaV4_2G002918/CsaV4_6G000348	CsaV4_2G002918/CsaV4_6G000348	2
MF	GO:0005215	transporter activity	2/62	471/8131	0.881936	0.914922	CsaV4_2G002918/CsaV4_6G000348	CsaV4_2G002918/CsaV4_6G000348	2
MF	GO:0016757	transferase activity, transferring glycosyl groups	1/62	285/8131	0.891462	0.914922	CsaV4_7G000531	CsaV4_7G000531	1
MF	GO:0020037	heme binding	1/62	326/8131	0.921665	0.92592	CsaV4_7G000378	CsaV4_7G000378	1
MF	GO:0046906	tetrapyrrole binding	1/62	333/8131	0.92592	0.92592	CsaV4_7G000378	CsaV4_7G000378	1
