# Supplementary material for: Screening Key Genes Related to Nitrogen Use Efficiency in Cucumber Through Weighted Gene Co-Expression Network Analysis
Source: Genes (Basel). 2024 Nov 24;15(12):1505. doi: 10.3390/genes15121505 (PMC11675882; doi:10.3390/genes15121505)
Supplement: Supplementary file 1 [file genes-15-01505-s001.zip › Table S4. KEGG Result of Purple Module.xlsx]

## Sheet: GeneSet.all_KEGGenrich
KEGGID	Description	GeneRatio	BgRatio	pvalue	padj	geneID	geneName	keggID	Count
csv00730	Thiamine metabolism	2/46	22/5526	0.0140874	0.48277	CsaV4_1G003819/CsaV4_3G002656	CsaV4_1G003819/CsaV4_3G002656	csv:101217744/csv:101217918	2
csv00790	Folate biosynthesis	2/46	27/5526	0.0208498	0.48277	CsaV4_5G003194/CsaV4_5G002450	CsaV4_5G003194/CsaV4_5G002450	csv:101209617/csv:101215260	2
csv01240	Biosynthesis of cofactors	5/46	230/5526	0.0409338	0.48277	CsaV4_5G003194/CsaV4_1G003819/CsaV4_3G002656/CsaV4_6G001380/CsaV4_1G002303	CsaV4_5G003194/CsaV4_1G003819/CsaV4_3G002656/CsaV4_6G001380/CsaV4_1G002303	csv:101209617/csv:101217744/csv:101217918/csv:101220123/csv:101217921	5
csv00130	Ubiquinone and other terpenoid-quinone biosynthesis	2/46	49/5526	0.0622773	0.48277	CsaV4_1G001011/CsaV4_6G001380	CsaV4_1G001011/CsaV4_6G001380	csv:101213796/csv:101220123	2
csv00052	Galactose metabolism	2/46	55/5526	0.0762359	0.48277	CsaV4_5G000900/CsaV4_2G000093	CsaV4_5G000900/CsaV4_2G000093	csv:101210778/csv:101218300	2
csv03082	ATP-dependent chromatin remodeling	2/46	56/5526	0.0786521	0.48277	CsaV4_4G003329/CsaV4_3G001284	CsaV4_4G003329/CsaV4_3G001284	csv:101217603/csv:101213005	2
csv00590	Arachidonic acid metabolism	1/46	10/5526	0.0802558	0.48277	CsaV4_5G002450	CsaV4_5G002450	csv:101215260	1
csv00603	Glycosphingolipid biosynthesis - globo and isoglobo series	1/46	10/5526	0.0802558	0.48277	CsaV4_5G000900	CsaV4_5G000900	csv:101210778	1
csv00900	Terpenoid backbone biosynthesis	2/46	58/5526	0.0835564	0.48277	CsaV4_4G000627/CsaV4_3G003646	CsaV4_4G000627/CsaV4_3G003646	csv:101212970/csv:101206885	2
csv00592	alpha-Linolenic acid metabolism	2/46	80/5526	0.142708	0.626848	CsaV4_4G001916/CsaV4_7G000378	CsaV4_4G001916/CsaV4_7G000378	csv:101216318/csv:101223126	2
csv00564	Glycerophospholipid metabolism	2/46	95/5526	0.186898	0.626848	CsaV4_4G003248/CsaV4_5G000919	CsaV4_4G003248/CsaV4_5G000919	csv:101213538/csv:101217526	2
csv00565	Ether lipid metabolism	1/46	25/5526	0.188958	0.626848	CsaV4_4G003248	CsaV4_4G003248	csv:101213538	1
csv00904	Diterpenoid biosynthesis	1/46	25/5526	0.188958	0.626848	CsaV4_7G002418	CsaV4_7G002418	csv:101223012	1
csv00100	Steroid biosynthesis	1/46	28/5526	0.209138	0.626848	CsaV4_2G002609	CsaV4_2G002609	csv:101213038	1
csv00591	Linoleic acid metabolism	1/46	28/5526	0.209138	0.626848	CsaV4_4G001916	CsaV4_4G001916	csv:101216318	1
csv00600	Sphingolipid metabolism	1/46	28/5526	0.209138	0.626848	CsaV4_5G000900	CsaV4_5G000900	csv:101210778	1
csv01250	Biosynthesis of nucleotide sugars	2/46	104/5526	0.214286	0.626848	CsaV4_2G000093/CsaV4_1G002303	CsaV4_2G000093/CsaV4_1G002303	csv:101218300/csv:101217921	2
csv00310	Lysine degradation	1/46	30/5526	0.222317	0.626848	CsaV4_3G004703	CsaV4_3G004703	csv:101211572	1
csv00073	Cutin, suberine and wax biosynthesis	1/46	34/5526	0.248035	0.626848	CsaV4_2G000770	CsaV4_2G000770	csv:101205541	1
csv03083	Polycomb repressive complex	1/46	34/5526	0.248035	0.626848	CsaV4_6G001336	CsaV4_6G001336	csv:101221333	1
csv00909	Sesquiterpenoid and triterpenoid biosynthesis	1/46	39/5526	0.279015	0.626848	CsaV4_2G002609	CsaV4_2G002609	csv:101213038	1
csv03022	Basal transcription factors	1/46	40/5526	0.285059	0.626848	CsaV4_4G000622	CsaV4_4G000622	csv:101211845	1
csv00010	Glycolysis / Gluconeogenesis	2/46	138/5526	0.319638	0.626848	CsaV4_6G001733/CsaV4_2G000093	CsaV4_6G001733/CsaV4_2G000093	csv:101206887/csv:101218300	2
csv00400	Phenylalanine, tyrosine and tryptophan biosynthesis	1/46	47/5526	0.326003	0.626848	CsaV4_4G002686	CsaV4_4G002686	csv:101203740	1
csv00520	Amino sugar and nucleotide sugar metabolism	2/46	143/5526	0.335033	0.626848	CsaV4_2G000093/CsaV4_1G002303	CsaV4_2G000093/CsaV4_1G002303	csv:101218300/csv:101217921	2
csv00280	Valine, leucine and isoleucine degradation	1/46	49/5526	0.337274	0.626848	CsaV4_1G002389	CsaV4_1G002389	csv:101216988	1
csv00500	Starch and sucrose metabolism	2/46	146/5526	0.344228	0.626848	CsaV4_3G004765/CsaV4_2G000093	CsaV4_3G004765/CsaV4_2G000093	csv:101209348/csv:101218300	2
csv00940	Phenylpropanoid biosynthesis	2/46	146/5526	0.344228	0.626848	CsaV4_1G001011/CsaV4_3G003189	CsaV4_1G001011/CsaV4_3G003189	csv:101213796/csv:101218838	2
csv04016	MAPK signaling pathway - plant	2/46	149/5526	0.353385	0.626848	CsaV4_4G002549/CsaV4_7G001734	CsaV4_4G002549/CsaV4_7G001734	csv:101209540/csv:101223223	2
csv03040	Spliceosome	2/46	152/5526	0.362502	0.626848	CsaV4_1G001509/CsaV4_3G001262	CsaV4_1G001509/CsaV4_3G001262	csv:101219553/csv:101212528	2
csv00051	Fructose and mannose metabolism	1/46	56/5526	0.375289	0.626848	CsaV4_2G000093	CsaV4_2G000093	csv:101218300	1
csv00330	Arginine and proline metabolism	1/46	58/5526	0.385753	0.626848	CsaV4_2G000279	CsaV4_2G000279	csv:101221376	1
csv00053	Ascorbate and aldarate metabolism	1/46	67/5526	0.430757	0.656397	CsaV4_1G002303	CsaV4_1G002303	csv:101217921	1
csv00561	Glycerolipid metabolism	1/46	69/5526	0.440311	0.656397	CsaV4_5G000900	CsaV4_5G000900	csv:101210778	1
csv00071	Fatty acid degradation	1/46	72/5526	0.454348	0.656397	CsaV4_3G001285	CsaV4_3G001285	csv:101213246	1
csv00260	Glycine, serine and threonine metabolism	1/46	75/5526	0.468041	0.656397	CsaV4_3G004703	CsaV4_3G004703	csv:101211572	1
csv01232	Nucleotide metabolism	1/46	75/5526	0.468041	0.656397	CsaV4_3G002656	CsaV4_3G002656	csv:101217918	1
csv04146	Peroxisome	1/46	81/5526	0.494425	0.656397	CsaV4_3G004703	CsaV4_3G004703	csv:101211572	1
csv00230	Purine metabolism	1/46	82/5526	0.498696	0.656397	CsaV4_3G002656	CsaV4_3G002656	csv:101217918	1
csv00480	Glutathione metabolism	1/46	85/5526	0.511299	0.656397	CsaV4_7G002020	CsaV4_7G002020	csv:101212536	1
csv03010	Ribosome	4/46	452/5526	0.526164	0.656397	CsaV4_5G000853/CsaV4_6G000694/CsaV4_3G003804/CsaV4_3G003802	CsaV4_5G000853/CsaV4_6G000694/CsaV4_3G003804/CsaV4_3G003802	csv:101205050/csv:101215123/csv:101208313/csv:101208313	4
csv00620	Pyruvate metabolism	2/46	217/5526	0.544822	0.656397	CsaV4_6G001733/CsaV4_3G002513	CsaV4_6G001733/CsaV4_3G002513	csv:101206887/csv:101212275	2
csv04814	Motor proteins	1/46	94/5526	0.547276	0.656397	CsaV4_1G003147	CsaV4_1G003147	csv:101205722	1
csv01230	Biosynthesis of amino acids	2/46	224/5526	0.562306	0.656397	CsaV4_4G002686/CsaV4_6G001733	CsaV4_4G002686/CsaV4_6G001733	csv:101203740/csv:101206887	2
csv03018	RNA degradation	1/46	100/5526	0.569808	0.656397	CsaV4_4G002740	CsaV4_4G002740	csv:101218707	1
csv03015	mRNA surveillance pathway	1/46	103/5526	0.580659	0.656397	CsaV4_3G001268	CsaV4_3G001268	csv:101209828	1
csv01200	Carbon metabolism	3/46	375/5526	0.612954	0.678162	CsaV4_6G001733/CsaV4_2G000093/CsaV4_3G002513	CsaV4_6G001733/CsaV4_2G000093/CsaV4_3G002513	csv:101206887/csv:101218300/csv:101212275	3
csv03440	Homologous recombination	1/46	119/5526	0.634159	0.687006	CsaV4_2G002255	CsaV4_2G002255	csv:101210305	1
csv04120	Ubiquitin mediated proteolysis	1/46	127/5526	0.658344	0.698651	CsaV4_6G001711	CsaV4_6G001711	csv:101218340	1
csv00040	Pentose and glucuronate interconversions	1/46	145/5526	0.707185	0.735473	CsaV4_7G002537	CsaV4_7G002537	csv:101212388	1
csv00710	Carbon fixation in photosynthetic organisms	1/46	184/5526	0.790752	0.806257	CsaV4_3G002513	CsaV4_3G002513	csv:101212275	1
csv04075	Plant hormone signal transduction	1/46	253/5526	0.885229	0.885229	CsaV4_4G002549	CsaV4_4G002549	csv:101209540	1
