# Supplementary material for: Screening Key Genes Related to Nitrogen Use Efficiency in Cucumber Through Weighted Gene Co-Expression Network Analysis
Source: Genes (Basel). 2024 Nov 24;15(12):1505. doi: 10.3390/genes15121505 (PMC11675882; doi:10.3390/genes15121505)
Supplement: Supplementary file 1 [file genes-15-01505-s001.zip › Table S5. GO Result of Lightcyan Module.xlsx]

## Sheet: GeneSet.all_GOenrich
Category	GOID	Description	GeneRatio	BgRatio	pvalue	padj	geneID	geneName	Count
BP	GO:0017144	drug metabolic process	7/46	107/5525	2.41195e-05	0.00226723	CsaV4_2G003447/CsaV4_2G003160/CsaV4_4G000995/CsaV4_6G000280/CsaV4_1G001148/CsaV4_2G000502/CsaV4_1G002522	CsaV4_2G003447/CsaV4_2G003160/CsaV4_4G000995/CsaV4_6G000280/CsaV4_1G001148/CsaV4_2G000502/CsaV4_1G002522	7
BP	GO:0015985	energy coupled proton transport, down electrochemical gradient	3/46	34/5525	0.00269834	0.0541984	CsaV4_2G003160/CsaV4_6G000280/CsaV4_1G001148	CsaV4_2G003160/CsaV4_6G000280/CsaV4_1G001148	3
BP	GO:0015986	ATP synthesis coupled proton transport	3/46	34/5525	0.00269834	0.0541984	CsaV4_2G003160/CsaV4_6G000280/CsaV4_1G001148	CsaV4_2G003160/CsaV4_6G000280/CsaV4_1G001148	3
BP	GO:0006979	response to oxidative stress	4/46	81/5525	0.00438422	0.0541984	CsaV4_2G001211/CsaV4_4G001902/CsaV4_2G003369/CsaV4_4G001893	CsaV4_2G001211/CsaV4_4G001902/CsaV4_2G003369/CsaV4_4G001893	4
BP	GO:0006812	cation transport	6/46	197/5525	0.00542765	0.0541984	CsaV4_4G002807/CsaV4_2G003160/CsaV4_6G000280/CsaV4_6G002318/CsaV4_1G001148/CsaV4_1G002598	CsaV4_4G002807/CsaV4_2G003160/CsaV4_6G000280/CsaV4_6G002318/CsaV4_1G001148/CsaV4_1G002598	6
BP	GO:0006576	cellular biogenic amine metabolic process	2/46	16/5525	0.00755615	0.0541984	CsaV4_2G000502/CsaV4_1G002522	CsaV4_2G000502/CsaV4_1G002522	2
BP	GO:0044106	cellular amine metabolic process	2/46	16/5525	0.00755615	0.0541984	CsaV4_2G000502/CsaV4_1G002522	CsaV4_2G000502/CsaV4_1G002522	2
BP	GO:0044281	small molecule metabolic process	7/46	282/5525	0.00807844	0.0541984	CsaV4_2G003447/CsaV4_2G003160/CsaV4_4G000995/CsaV4_6G000280/CsaV4_1G001148/CsaV4_2G000502/CsaV4_1G002522	CsaV4_2G003447/CsaV4_2G003160/CsaV4_4G000995/CsaV4_6G000280/CsaV4_1G001148/CsaV4_2G000502/CsaV4_1G002522	7
BP	GO:0044283	small molecule biosynthetic process	4/46	102/5525	0.00986491	0.0541984	CsaV4_2G003447/CsaV4_4G000995/CsaV4_2G000502/CsaV4_1G002522	CsaV4_2G003447/CsaV4_4G000995/CsaV4_2G000502/CsaV4_1G002522	4
BP	GO:0006754	ATP biosynthetic process	3/46	56/5525	0.0110039	0.0541984	CsaV4_2G003160/CsaV4_6G000280/CsaV4_1G001148	CsaV4_2G003160/CsaV4_6G000280/CsaV4_1G001148	3
BP	GO:0009124	nucleoside monophosphate biosynthetic process	3/46	56/5525	0.0110039	0.0541984	CsaV4_2G003160/CsaV4_6G000280/CsaV4_1G001148	CsaV4_2G003160/CsaV4_6G000280/CsaV4_1G001148	3
BP	GO:0009127	purine nucleoside monophosphate biosynthetic process	3/46	56/5525	0.0110039	0.0541984	CsaV4_2G003160/CsaV4_6G000280/CsaV4_1G001148	CsaV4_2G003160/CsaV4_6G000280/CsaV4_1G001148	3
BP	GO:0009142	nucleoside triphosphate biosynthetic process	3/46	56/5525	0.0110039	0.0541984	CsaV4_2G003160/CsaV4_6G000280/CsaV4_1G001148	CsaV4_2G003160/CsaV4_6G000280/CsaV4_1G001148	3
BP	GO:0009145	purine nucleoside triphosphate biosynthetic process	3/46	56/5525	0.0110039	0.0541984	CsaV4_2G003160/CsaV4_6G000280/CsaV4_1G001148	CsaV4_2G003160/CsaV4_6G000280/CsaV4_1G001148	3
BP	GO:0009156	ribonucleoside monophosphate biosynthetic process	3/46	56/5525	0.0110039	0.0541984	CsaV4_2G003160/CsaV4_6G000280/CsaV4_1G001148	CsaV4_2G003160/CsaV4_6G000280/CsaV4_1G001148	3
BP	GO:0009168	purine ribonucleoside monophosphate biosynthetic process	3/46	56/5525	0.0110039	0.0541984	CsaV4_2G003160/CsaV4_6G000280/CsaV4_1G001148	CsaV4_2G003160/CsaV4_6G000280/CsaV4_1G001148	3
BP	GO:0009201	ribonucleoside triphosphate biosynthetic process	3/46	56/5525	0.0110039	0.0541984	CsaV4_2G003160/CsaV4_6G000280/CsaV4_1G001148	CsaV4_2G003160/CsaV4_6G000280/CsaV4_1G001148	3
BP	GO:0009206	purine ribonucleoside triphosphate biosynthetic process	3/46	56/5525	0.0110039	0.0541984	CsaV4_2G003160/CsaV4_6G000280/CsaV4_1G001148	CsaV4_2G003160/CsaV4_6G000280/CsaV4_1G001148	3
BP	GO:0009152	purine ribonucleotide biosynthetic process	3/46	58/5525	0.0121081	0.0541984	CsaV4_2G003160/CsaV4_6G000280/CsaV4_1G001148	CsaV4_2G003160/CsaV4_6G000280/CsaV4_1G001148	3
BP	GO:0009260	ribonucleotide biosynthetic process	3/46	58/5525	0.0121081	0.0541984	CsaV4_2G003160/CsaV4_6G000280/CsaV4_1G001148	CsaV4_2G003160/CsaV4_6G000280/CsaV4_1G001148	3
BP	GO:0046390	ribose phosphate biosynthetic process	3/46	58/5525	0.0121081	0.0541984	CsaV4_2G003160/CsaV4_6G000280/CsaV4_1G001148	CsaV4_2G003160/CsaV4_6G000280/CsaV4_1G001148	3
BP	GO:0006164	purine nucleotide biosynthetic process	3/46	60/5525	0.0132741	0.0567167	CsaV4_2G003160/CsaV4_6G000280/CsaV4_1G001148	CsaV4_2G003160/CsaV4_6G000280/CsaV4_1G001148	3
BP	GO:0072522	purine-containing compound biosynthetic process	3/46	61/5525	0.0138804	0.0567287	CsaV4_2G003160/CsaV4_6G000280/CsaV4_1G001148	CsaV4_2G003160/CsaV4_6G000280/CsaV4_1G001148	3
BP	GO:0009165	nucleotide biosynthetic process	3/46	67/5525	0.017848	0.057985	CsaV4_2G003160/CsaV4_6G000280/CsaV4_1G001148	CsaV4_2G003160/CsaV4_6G000280/CsaV4_1G001148	3
BP	GO:1901293	nucleoside phosphate biosynthetic process	3/46	67/5525	0.017848	0.057985	CsaV4_2G003160/CsaV4_6G000280/CsaV4_1G001148	CsaV4_2G003160/CsaV4_6G000280/CsaV4_1G001148	3
BP	GO:0006811	ion transport	6/46	255/5525	0.0181008	0.057985	CsaV4_4G002807/CsaV4_2G003160/CsaV4_6G000280/CsaV4_6G002318/CsaV4_1G001148/CsaV4_1G002598	CsaV4_4G002807/CsaV4_2G003160/CsaV4_6G000280/CsaV4_6G002318/CsaV4_1G001148/CsaV4_1G002598	6
BP	GO:1902600	proton transmembrane transport	3/46	68/5525	0.0185646	0.057985	CsaV4_2G003160/CsaV4_6G000280/CsaV4_1G001148	CsaV4_2G003160/CsaV4_6G000280/CsaV4_1G001148	3
BP	GO:0009123	nucleoside monophosphate metabolic process	3/46	71/5525	0.0208098	0.057985	CsaV4_2G003160/CsaV4_6G000280/CsaV4_1G001148	CsaV4_2G003160/CsaV4_6G000280/CsaV4_1G001148	3
BP	GO:0009126	purine nucleoside monophosphate metabolic process	3/46	71/5525	0.0208098	0.057985	CsaV4_2G003160/CsaV4_6G000280/CsaV4_1G001148	CsaV4_2G003160/CsaV4_6G000280/CsaV4_1G001148	3
BP	GO:0009161	ribonucleoside monophosphate metabolic process	3/46	71/5525	0.0208098	0.057985	CsaV4_2G003160/CsaV4_6G000280/CsaV4_1G001148	CsaV4_2G003160/CsaV4_6G000280/CsaV4_1G001148	3
BP	GO:0009167	purine ribonucleoside monophosphate metabolic process	3/46	71/5525	0.0208098	0.057985	CsaV4_2G003160/CsaV4_6G000280/CsaV4_1G001148	CsaV4_2G003160/CsaV4_6G000280/CsaV4_1G001148	3
BP	GO:0046034	ATP metabolic process	3/46	71/5525	0.0208098	0.057985	CsaV4_2G003160/CsaV4_6G000280/CsaV4_1G001148	CsaV4_2G003160/CsaV4_6G000280/CsaV4_1G001148	3
BP	GO:0009144	purine nucleoside triphosphate metabolic process	3/46	72/5525	0.0215901	0.057985	CsaV4_2G003160/CsaV4_6G000280/CsaV4_1G001148	CsaV4_2G003160/CsaV4_6G000280/CsaV4_1G001148	3
BP	GO:0009199	ribonucleoside triphosphate metabolic process	3/46	72/5525	0.0215901	0.057985	CsaV4_2G003160/CsaV4_6G000280/CsaV4_1G001148	CsaV4_2G003160/CsaV4_6G000280/CsaV4_1G001148	3
BP	GO:0009205	purine ribonucleoside triphosphate metabolic process	3/46	72/5525	0.0215901	0.057985	CsaV4_2G003160/CsaV4_6G000280/CsaV4_1G001148	CsaV4_2G003160/CsaV4_6G000280/CsaV4_1G001148	3
BP	GO:0009141	nucleoside triphosphate metabolic process	3/46	77/5525	0.0257313	0.0646239	CsaV4_2G003160/CsaV4_6G000280/CsaV4_1G001148	CsaV4_2G003160/CsaV4_6G000280/CsaV4_1G001148	3
BP	GO:0006950	response to stress	5/46	204/5525	0.0262201	0.0646239	CsaV4_3G001635/CsaV4_2G001211/CsaV4_4G001902/CsaV4_2G003369/CsaV4_4G001893	CsaV4_3G001635/CsaV4_2G001211/CsaV4_4G001902/CsaV4_2G003369/CsaV4_4G001893	5
BP	GO:0009308	amine metabolic process	2/46	31/5525	0.0270569	0.0646239	CsaV4_2G000502/CsaV4_1G002522	CsaV4_2G000502/CsaV4_1G002522	2
BP	GO:0009150	purine ribonucleotide metabolic process	3/46	79/5525	0.0274995	0.0646239	CsaV4_2G003160/CsaV4_6G000280/CsaV4_1G001148	CsaV4_2G003160/CsaV4_6G000280/CsaV4_1G001148	3
BP	GO:0009259	ribonucleotide metabolic process	3/46	79/5525	0.0274995	0.0646239	CsaV4_2G003160/CsaV4_6G000280/CsaV4_1G001148	CsaV4_2G003160/CsaV4_6G000280/CsaV4_1G001148	3
BP	GO:0006163	purine nucleotide metabolic process	3/46	81/5525	0.0293315	0.0672479	CsaV4_2G003160/CsaV4_6G000280/CsaV4_1G001148	CsaV4_2G003160/CsaV4_6G000280/CsaV4_1G001148	3
BP	GO:0072521	purine-containing compound metabolic process	3/46	82/5525	0.0302714	0.0677503	CsaV4_2G003160/CsaV4_6G000280/CsaV4_1G001148	CsaV4_2G003160/CsaV4_6G000280/CsaV4_1G001148	3
BP	GO:0019693	ribose phosphate metabolic process	3/46	85/5525	0.0331863	0.0725468	CsaV4_2G003160/CsaV4_6G000280/CsaV4_1G001148	CsaV4_2G003160/CsaV4_6G000280/CsaV4_1G001148	3
BP	GO:0015672	monovalent inorganic cation transport	3/46	87/5525	0.0352086	0.0740625	CsaV4_2G003160/CsaV4_6G000280/CsaV4_1G001148	CsaV4_2G003160/CsaV4_6G000280/CsaV4_1G001148	3
BP	GO:0016053	organic acid biosynthetic process	3/46	88/5525	0.0362433	0.0740625	CsaV4_2G003447/CsaV4_2G000502/CsaV4_1G002522	CsaV4_2G003447/CsaV4_2G000502/CsaV4_1G002522	3
BP	GO:0046394	carboxylic acid biosynthetic process	3/46	88/5525	0.0362433	0.0740625	CsaV4_2G003447/CsaV4_2G000502/CsaV4_1G002522	CsaV4_2G003447/CsaV4_2G000502/CsaV4_1G002522	3
BP	GO:0090407	organophosphate biosynthetic process	3/46	90/5525	0.0383599	0.0747186	CsaV4_2G003160/CsaV4_6G000280/CsaV4_1G001148	CsaV4_2G003160/CsaV4_6G000280/CsaV4_1G001148	3
BP	GO:0098655	cation transmembrane transport	3/46	92/5525	0.0405388	0.0747186	CsaV4_2G003160/CsaV4_6G000280/CsaV4_1G001148	CsaV4_2G003160/CsaV4_6G000280/CsaV4_1G001148	3
BP	GO:0098660	inorganic ion transmembrane transport	3/46	92/5525	0.0405388	0.0747186	CsaV4_2G003160/CsaV4_6G000280/CsaV4_1G001148	CsaV4_2G003160/CsaV4_6G000280/CsaV4_1G001148	3
BP	GO:0098662	inorganic cation transmembrane transport	3/46	92/5525	0.0405388	0.0747186	CsaV4_2G003160/CsaV4_6G000280/CsaV4_1G001148	CsaV4_2G003160/CsaV4_6G000280/CsaV4_1G001148	3
BP	GO:1901137	carbohydrate derivative biosynthetic process	3/46	92/5525	0.0405388	0.0747186	CsaV4_2G003160/CsaV4_6G000280/CsaV4_1G001148	CsaV4_2G003160/CsaV4_6G000280/CsaV4_1G001148	3
BP	GO:0009117	nucleotide metabolic process	3/46	94/5525	0.0427798	0.0773328	CsaV4_2G003160/CsaV4_6G000280/CsaV4_1G001148	CsaV4_2G003160/CsaV4_6G000280/CsaV4_1G001148	3
BP	GO:0034220	ion transmembrane transport	3/46	97/5525	0.0462566	0.0820401	CsaV4_2G003160/CsaV4_6G000280/CsaV4_1G001148	CsaV4_2G003160/CsaV4_6G000280/CsaV4_1G001148	3
BP	GO:0006753	nucleoside phosphate metabolic process	3/46	99/5525	0.0486507	0.0846883	CsaV4_2G003160/CsaV4_6G000280/CsaV4_1G001148	CsaV4_2G003160/CsaV4_6G000280/CsaV4_1G001148	3
BP	GO:0055086	nucleobase-containing small molecule metabolic process	3/46	112/5525	0.0656581	0.112216	CsaV4_2G003160/CsaV4_6G000280/CsaV4_1G001148	CsaV4_2G003160/CsaV4_6G000280/CsaV4_1G001148	3
BP	GO:0006904	vesicle docking involved in exocytosis	1/46	10/5525	0.0802698	0.132375	CsaV4_3G003952	CsaV4_3G003952	1
BP	GO:0140029	exocytic process	1/46	10/5525	0.0802698	0.132375	CsaV4_3G003952	CsaV4_3G003952	1
BP	GO:0022406	membrane docking	1/46	11/5525	0.0879412	0.135516	CsaV4_3G003952	CsaV4_3G003952	1
BP	GO:0048278	vesicle docking	1/46	11/5525	0.0879412	0.135516	CsaV4_3G003952	CsaV4_3G003952	1
BP	GO:0051640	organelle localization	1/46	11/5525	0.0879412	0.135516	CsaV4_3G003952	CsaV4_3G003952	1
BP	GO:0140056	organelle localization by membrane tethering	1/46	11/5525	0.0879412	0.135516	CsaV4_3G003952	CsaV4_3G003952	1
BP	GO:0019637	organophosphate metabolic process	3/46	140/5525	0.110085	0.164995	CsaV4_2G003160/CsaV4_6G000280/CsaV4_1G001148	CsaV4_2G003160/CsaV4_6G000280/CsaV4_1G001148	3
BP	GO:0009073	aromatic amino acid family biosynthetic process	1/46	14/5525	0.110582	0.164995	CsaV4_2G003447	CsaV4_2G003447	1
BP	GO:1901135	carbohydrate derivative metabolic process	3/46	145/5525	0.119011	0.174797	CsaV4_2G003160/CsaV4_6G000280/CsaV4_1G001148	CsaV4_2G003160/CsaV4_6G000280/CsaV4_1G001148	3
BP	GO:0006352	DNA-templated transcription, initiation	1/46	18/5525	0.139915	0.202339	CsaV4_6G002804	CsaV4_6G002804	1
BP	GO:0030001	metal ion transport	2/46	83/5525	0.1514	0.215631	CsaV4_4G002807/CsaV4_6G002318	CsaV4_4G002807/CsaV4_6G002318	2
BP	GO:0019752	carboxylic acid metabolic process	3/46	167/5525	0.161246	0.226225	CsaV4_2G003447/CsaV4_2G000502/CsaV4_1G002522	CsaV4_2G003447/CsaV4_2G000502/CsaV4_1G002522	3
BP	GO:0006082	organic acid metabolic process	3/46	171/5525	0.16938	0.23075	CsaV4_2G003447/CsaV4_2G000502/CsaV4_1G002522	CsaV4_2G003447/CsaV4_2G000502/CsaV4_1G002522	3
BP	GO:0043436	oxoacid metabolic process	3/46	171/5525	0.16938	0.23075	CsaV4_2G003447/CsaV4_2G000502/CsaV4_1G002522	CsaV4_2G003447/CsaV4_2G000502/CsaV4_1G002522	3
BP	GO:0009072	aromatic amino acid family metabolic process	1/46	23/5525	0.175254	0.235342	CsaV4_2G003447	CsaV4_2G003447	1
BP	GO:1901607	alpha-amino acid biosynthetic process	1/46	29/5525	0.215789	0.285693	CsaV4_2G003447	CsaV4_2G003447	1
BP	GO:0015979	photosynthesis	2/46	106/5525	0.22049	0.287861	CsaV4_6G000747/CsaV4_3G000862	CsaV4_6G000747/CsaV4_3G000862	2
BP	GO:0006887	exocytosis	1/46	34/5525	0.248074	0.315122	CsaV4_3G003952	CsaV4_3G003952	1
BP	GO:0032940	secretion by cell	1/46	34/5525	0.248074	0.315122	CsaV4_3G003952	CsaV4_3G003952	1
BP	GO:0046903	secretion	1/46	35/5525	0.254374	0.318815	CsaV4_3G003952	CsaV4_3G003952	1
BP	GO:0050896	response to stimulus	5/46	414/5525	0.259835	0.321375	CsaV4_3G001635/CsaV4_2G001211/CsaV4_4G001902/CsaV4_2G003369/CsaV4_4G001893	CsaV4_3G001635/CsaV4_2G001211/CsaV4_4G001902/CsaV4_2G003369/CsaV4_4G001893	5
BP	GO:0008652	cellular amino acid biosynthetic process	1/46	37/5525	0.266817	0.325725	CsaV4_2G003447	CsaV4_2G003447	1
BP	GO:1901605	alpha-amino acid metabolic process	1/46	38/5525	0.272963	0.328955	CsaV4_2G003447	CsaV4_2G003447	1
BP	GO:0006508	proteolysis	3/46	228/5525	0.295022	0.351039	CsaV4_7G002582/CsaV4_2G002839/CsaV4_6G004125	CsaV4_7G002582/CsaV4_2G002839/CsaV4_6G004125	3
BP	GO:0051704	multi-organism process	1/46	47/5525	0.326052	0.383111	CsaV4_6G000708	CsaV4_6G000708	1
BP	GO:0019725	cellular homeostasis	1/46	61/5525	0.401184	0.459894	CsaV4_6G003095	CsaV4_6G003095	1
BP	GO:0045454	cell redox homeostasis	1/46	61/5525	0.401184	0.459894	CsaV4_6G003095	CsaV4_6G003095	1
BP	GO:0006952	defense response	1/46	63/5525	0.411225	0.465725	CsaV4_3G001635	CsaV4_3G001635	1
BP	GO:0042592	homeostatic process	1/46	66/5525	0.425978	0.47669	CsaV4_6G003095	CsaV4_6G003095	1
BP	GO:0051641	cellular localization	1/46	83/5525	0.502996	0.556254	CsaV4_3G003952	CsaV4_3G003952	1
BP	GO:0006520	cellular amino acid metabolic process	1/46	88/5525	0.523657	0.572369	CsaV4_2G003447	CsaV4_2G003447	1
BP	GO:0016192	vesicle-mediated transport	1/46	102/5525	0.577139	0.616489	CsaV4_3G003952	CsaV4_3G003952	1
BP	GO:0065008	regulation of biological quality	1/46	102/5525	0.577139	0.616489	CsaV4_6G003095	CsaV4_6G003095	1
BP	GO:0006629	lipid metabolic process	1/46	177/5525	0.777765	0.82146	CsaV4_5G002954	CsaV4_5G002954	1
BP	GO:0006355	regulation of transcription, DNA-templated	2/46	498/5525	0.928737	0.938724	CsaV4_6G002804/CsaV4_4G003148	CsaV4_6G002804/CsaV4_4G003148	2
BP	GO:0051252	regulation of RNA metabolic process	2/46	498/5525	0.928737	0.938724	CsaV4_6G002804/CsaV4_4G003148	CsaV4_6G002804/CsaV4_4G003148	2
BP	GO:1903506	regulation of nucleic acid-templated transcription	2/46	498/5525	0.928737	0.938724	CsaV4_6G002804/CsaV4_4G003148	CsaV4_6G002804/CsaV4_4G003148	2
BP	GO:2001141	regulation of RNA biosynthetic process	2/46	498/5525	0.928737	0.938724	CsaV4_6G002804/CsaV4_4G003148	CsaV4_6G002804/CsaV4_4G003148	2
BP	GO:0005975	carbohydrate metabolic process	1/46	416/5525	0.973115	0.973115	CsaV4_7G002268	CsaV4_7G002268	1
CC	GO:0042651	thylakoid membrane	45337	10/2035	0.00220639	0.03088	CsaV4_6G000747/CsaV4_3G000862	CsaV4_6G000747/CsaV4_3G000862	2
CC	GO:1990204	oxidoreductase complex	45337	11/2035	0.00268522	0.03088	CsaV4_6G000747/CsaV4_3G000862	CsaV4_6G000747/CsaV4_3G000862	2
CC	GO:0045259	proton-transporting ATP synthase complex	45337	28/2035	0.0171658	0.131604	CsaV4_2G003160/CsaV4_1G001148	CsaV4_2G003160/CsaV4_1G001148	2
CC	GO:0009523	photosystem II	45337	38/2035	0.0305969	0.153864	CsaV4_6G000747/CsaV4_3G000862	CsaV4_6G000747/CsaV4_3G000862	2
CC	GO:0098796	membrane protein complex	45397	176/2035	0.0345931	0.153864	CsaV4_2G003160/CsaV4_1G001148/CsaV4_6G000747/CsaV4_3G000862	CsaV4_2G003160/CsaV4_1G001148/CsaV4_6G000747/CsaV4_3G000862	4
CC	GO:0016469	proton-transporting two-sector ATPase complex	45337	44/2035	0.0401385	0.153864	CsaV4_2G003160/CsaV4_1G001148	CsaV4_2G003160/CsaV4_1G001148	2
CC	GO:0009521	photosystem	45337	80/2035	0.115177	0.250978	CsaV4_6G000747/CsaV4_3G000862	CsaV4_6G000747/CsaV4_3G000862	2
CC	GO:0009579	thylakoid	45337	81/2035	0.117598	0.250978	CsaV4_6G000747/CsaV4_3G000862	CsaV4_6G000747/CsaV4_3G000862	2
CC	GO:0034357	photosynthetic membrane	45337	81/2035	0.117598	0.250978	CsaV4_6G000747/CsaV4_3G000862	CsaV4_6G000747/CsaV4_3G000862	2
CC	GO:0044436	thylakoid part	45337	81/2035	0.117598	0.250978	CsaV4_6G000747/CsaV4_3G000862	CsaV4_6G000747/CsaV4_3G000862	2
CC	GO:1902494	catalytic complex	45337	82/2035	0.120033	0.250978	CsaV4_6G000747/CsaV4_3G000862	CsaV4_6G000747/CsaV4_3G000862	2
CC	GO:0045263	proton-transporting ATP synthase complex, coupling factor F(o)	45306	22/2035	0.150928	0.261805	CsaV4_2G003160	CsaV4_2G003160	1
CC	GO:0000145	exocyst	45306	27/2035	0.182125	0.261805	CsaV4_3G003952	CsaV4_3G003952	1
CC	GO:0005938	cell cortex	45306	27/2035	0.182125	0.261805	CsaV4_3G003952	CsaV4_3G003952	1
CC	GO:0044448	cell cortex part	45306	27/2035	0.182125	0.261805	CsaV4_3G003952	CsaV4_3G003952	1
CC	GO:0099568	cytoplasmic region	45306	27/2035	0.182125	0.261805	CsaV4_3G003952	CsaV4_3G003952	1
CC	GO:0099023	tethering complex	45306	31/2035	0.206309	0.278747	CsaV4_3G003952	CsaV4_3G003952	1
CC	GO:0033177	proton-transporting two-sector ATPase complex, proton-transporting domain	45306	33/2035	0.218149	0.278747	CsaV4_2G003160	CsaV4_2G003160	1
CC	GO:0005576	extracellular region	45306	48/2035	0.301835	0.36538	CsaV4_6G000708	CsaV4_6G000708	1
CC	GO:0071944	cell periphery	45306	61/2035	0.367522	0.422651	CsaV4_3G003952	CsaV4_3G003952	1
CC	GO:0016021	integral component of membrane	45397	491/2035	0.507287	0.543568	CsaV4_3G000021/CsaV4_3G001073/CsaV4_1G002858/CsaV4_2G003519	CsaV4_3G000021/CsaV4_3G001073/CsaV4_1G002858/CsaV4_2G003519	4
CC	GO:0031224	intrinsic component of membrane	45397	498/2035	0.519934	0.543568	CsaV4_3G000021/CsaV4_3G001073/CsaV4_1G002858/CsaV4_2G003519	CsaV4_3G000021/CsaV4_3G001073/CsaV4_1G002858/CsaV4_2G003519	4
CC	GO:0044444	cytoplasmic part	45306	482/2035	0.982935	0.982935	CsaV4_3G003952	CsaV4_3G003952	1
MF	GO:0015075	ion transmembrane transporter activity	8/64	195/8131	0.000132742	0.00694496	CsaV4_4G002807/CsaV4_1G002492/CsaV4_2G003160/CsaV4_6G000280/CsaV4_2G003460/CsaV4_6G002318/CsaV4_1G001148/CsaV4_1G002598	CsaV4_4G002807/CsaV4_1G002492/CsaV4_2G003160/CsaV4_6G000280/CsaV4_2G003460/CsaV4_6G002318/CsaV4_1G001148/CsaV4_1G002598	8
MF	GO:0022857	transmembrane transporter activity	12/64	460/8131	0.000206796	0.00694496	CsaV4_4G002807/CsaV4_4G002093/CsaV4_1G002492/CsaV4_2G003160/CsaV4_6G000280/CsaV4_3G001073/CsaV4_2G003460/CsaV4_1G002858/CsaV4_6G002318/CsaV4_2G003519/CsaV4_1G001148/CsaV4_1G002598	CsaV4_4G002807/CsaV4_4G002093/CsaV4_1G002492/CsaV4_2G003160/CsaV4_6G000280/CsaV4_3G001073/CsaV4_2G003460/CsaV4_1G002858/CsaV4_6G002318/CsaV4_2G003519/CsaV4_1G001148/CsaV4_1G002598	12
MF	GO:0005215	transporter activity	12/64	471/8131	0.000257592	0.00694496	CsaV4_4G002807/CsaV4_4G002093/CsaV4_1G002492/CsaV4_2G003160/CsaV4_6G000280/CsaV4_3G001073/CsaV4_2G003460/CsaV4_1G002858/CsaV4_6G002318/CsaV4_2G003519/CsaV4_1G001148/CsaV4_1G002598	CsaV4_4G002807/CsaV4_4G002093/CsaV4_1G002492/CsaV4_2G003160/CsaV4_6G000280/CsaV4_3G001073/CsaV4_2G003460/CsaV4_1G002858/CsaV4_6G002318/CsaV4_2G003519/CsaV4_1G001148/CsaV4_1G002598	12
MF	GO:0015318	inorganic molecular entity transmembrane transporter activity	7/64	169/8131	0.000339246	0.00694496	CsaV4_4G002807/CsaV4_1G002492/CsaV4_2G003160/CsaV4_6G000280/CsaV4_2G003460/CsaV4_6G002318/CsaV4_1G001148	CsaV4_4G002807/CsaV4_1G002492/CsaV4_2G003160/CsaV4_6G000280/CsaV4_2G003460/CsaV4_6G002318/CsaV4_1G001148	7
MF	GO:0042626	ATPase activity, coupled to transmembrane movement of substances	4/64	49/8131	0.000567134	0.00694496	CsaV4_6G000280/CsaV4_3G001073/CsaV4_2G003519/CsaV4_1G001148	CsaV4_6G000280/CsaV4_3G001073/CsaV4_2G003519/CsaV4_1G001148	4
MF	GO:0043492	ATPase activity, coupled to movement of substances	4/64	49/8131	0.000567134	0.00694496	CsaV4_6G000280/CsaV4_3G001073/CsaV4_2G003519/CsaV4_1G001148	CsaV4_6G000280/CsaV4_3G001073/CsaV4_2G003519/CsaV4_1G001148	4
MF	GO:0015399	primary active transmembrane transporter activity	4/64	52/8131	0.000711983	0.00694496	CsaV4_6G000280/CsaV4_3G001073/CsaV4_2G003519/CsaV4_1G001148	CsaV4_6G000280/CsaV4_3G001073/CsaV4_2G003519/CsaV4_1G001148	4
MF	GO:0015405	P-P-bond-hydrolysis-driven transmembrane transporter activity	4/64	52/8131	0.000711983	0.00694496	CsaV4_6G000280/CsaV4_3G001073/CsaV4_2G003519/CsaV4_1G001148	CsaV4_6G000280/CsaV4_3G001073/CsaV4_2G003519/CsaV4_1G001148	4
MF	GO:0008324	cation transmembrane transporter activity	6/64	139/8131	0.000744102	0.00694496	CsaV4_4G002807/CsaV4_2G003160/CsaV4_6G000280/CsaV4_6G002318/CsaV4_1G001148/CsaV4_1G002598	CsaV4_4G002807/CsaV4_2G003160/CsaV4_6G000280/CsaV4_6G002318/CsaV4_1G001148/CsaV4_1G002598	6
MF	GO:0042623	ATPase activity, coupled	4/64	59/8131	0.0011487	0.00964911	CsaV4_6G000280/CsaV4_3G001073/CsaV4_2G003519/CsaV4_1G001148	CsaV4_6G000280/CsaV4_3G001073/CsaV4_2G003519/CsaV4_1G001148	4
MF	GO:0022890	inorganic cation transmembrane transporter activity	5/64	113/8131	0.00188373	0.0143848	CsaV4_4G002807/CsaV4_2G003160/CsaV4_6G000280/CsaV4_6G002318/CsaV4_1G001148	CsaV4_4G002807/CsaV4_2G003160/CsaV4_6G000280/CsaV4_6G002318/CsaV4_1G001148	5
MF	GO:0016887	ATPase activity	5/64	119/8131	0.0023642	0.0165494	CsaV4_3G003903/CsaV4_6G000280/CsaV4_3G001073/CsaV4_2G003519/CsaV4_1G001148	CsaV4_3G003903/CsaV4_6G000280/CsaV4_3G001073/CsaV4_2G003519/CsaV4_1G001148	5
MF	GO:0019829	cation-transporting ATPase activity	2/64	12/8131	0.00382601	0.0200865	CsaV4_6G000280/CsaV4_1G001148	CsaV4_6G000280/CsaV4_1G001148	2
MF	GO:0022853	active ion transmembrane transporter activity	2/64	12/8131	0.00382601	0.0200865	CsaV4_6G000280/CsaV4_1G001148	CsaV4_6G000280/CsaV4_1G001148	2
MF	GO:0042625	ATPase coupled ion transmembrane transporter activity	2/64	12/8131	0.00382601	0.0200865	CsaV4_6G000280/CsaV4_1G001148	CsaV4_6G000280/CsaV4_1G001148	2
MF	GO:0044769	ATPase activity, coupled to transmembrane movement of ions, rotational mechanism	2/64	12/8131	0.00382601	0.0200865	CsaV4_6G000280/CsaV4_1G001148	CsaV4_6G000280/CsaV4_1G001148	2
MF	GO:0004601	peroxidase activity	4/64	94/8131	0.0062706	0.0303713	CsaV4_2G001211/CsaV4_4G001902/CsaV4_2G003369/CsaV4_4G001893	CsaV4_2G001211/CsaV4_4G001902/CsaV4_2G003369/CsaV4_4G001893	4
MF	GO:0016684	oxidoreductase activity, acting on peroxide as acceptor	4/64	95/8131	0.00650814	0.0303713	CsaV4_2G001211/CsaV4_4G001902/CsaV4_2G003369/CsaV4_4G001893	CsaV4_2G001211/CsaV4_4G001902/CsaV4_2G003369/CsaV4_4G001893	4
MF	GO:0016209	antioxidant activity	4/64	98/8131	0.0072565	0.0306379	CsaV4_2G001211/CsaV4_4G001902/CsaV4_2G003369/CsaV4_4G001893	CsaV4_2G001211/CsaV4_4G001902/CsaV4_2G003369/CsaV4_4G001893	4
MF	GO:0016765	transferase activity, transferring alkyl or aryl (other than methyl) groups	2/64	19/8131	0.00956781	0.0306379	CsaV4_2G000502/CsaV4_1G002522	CsaV4_2G000502/CsaV4_1G002522	2
MF	GO:0004888	transmembrane signaling receptor activity	2/64	20/8131	0.0105774	0.0306379	CsaV4_1G002492/CsaV4_2G003460	CsaV4_1G002492/CsaV4_2G003460	2
MF	GO:0004970	ionotropic glutamate receptor activity	2/64	20/8131	0.0105774	0.0306379	CsaV4_1G002492/CsaV4_2G003460	CsaV4_1G002492/CsaV4_2G003460	2
MF	GO:0005230	extracellular ligand-gated ion channel activity	2/64	20/8131	0.0105774	0.0306379	CsaV4_1G002492/CsaV4_2G003460	CsaV4_1G002492/CsaV4_2G003460	2
MF	GO:0008066	glutamate receptor activity	2/64	20/8131	0.0105774	0.0306379	CsaV4_1G002492/CsaV4_2G003460	CsaV4_1G002492/CsaV4_2G003460	2
MF	GO:0015276	ligand-gated ion channel activity	2/64	20/8131	0.0105774	0.0306379	CsaV4_1G002492/CsaV4_2G003460	CsaV4_1G002492/CsaV4_2G003460	2
MF	GO:0022824	transmitter-gated ion channel activity	2/64	20/8131	0.0105774	0.0306379	CsaV4_1G002492/CsaV4_2G003460	CsaV4_1G002492/CsaV4_2G003460	2
MF	GO:0022834	ligand-gated channel activity	2/64	20/8131	0.0105774	0.0306379	CsaV4_1G002492/CsaV4_2G003460	CsaV4_1G002492/CsaV4_2G003460	2
MF	GO:0022835	transmitter-gated channel activity	2/64	20/8131	0.0105774	0.0306379	CsaV4_1G002492/CsaV4_2G003460	CsaV4_1G002492/CsaV4_2G003460	2
MF	GO:0030594	neurotransmitter receptor activity	2/64	20/8131	0.0105774	0.0306379	CsaV4_1G002492/CsaV4_2G003460	CsaV4_1G002492/CsaV4_2G003460	2
MF	GO:0022804	active transmembrane transporter activity	4/64	116/8131	0.0129528	0.0362679	CsaV4_6G000280/CsaV4_3G001073/CsaV4_2G003519/CsaV4_1G001148	CsaV4_6G000280/CsaV4_3G001073/CsaV4_2G003519/CsaV4_1G001148	4
MF	GO:0020037	heme binding	7/64	326/8131	0.0136561	0.0370037	CsaV4_2G001211/CsaV4_4G001902/CsaV4_2G003369/CsaV4_5G001311/CsaV4_4G001893/CsaV4_5G000381/CsaV4_3G004453	CsaV4_2G001211/CsaV4_4G001902/CsaV4_2G003369/CsaV4_5G001311/CsaV4_4G001893/CsaV4_5G000381/CsaV4_3G004453	7
MF	GO:0046906	tetrapyrrole binding	7/64	333/8131	0.0152014	0.039085	CsaV4_2G001211/CsaV4_4G001902/CsaV4_2G003369/CsaV4_5G001311/CsaV4_4G001893/CsaV4_5G000381/CsaV4_3G004453	CsaV4_2G001211/CsaV4_4G001902/CsaV4_2G003369/CsaV4_5G001311/CsaV4_4G001893/CsaV4_5G000381/CsaV4_3G004453	7
MF	GO:0015078	proton transmembrane transporter activity	3/64	67/8131	0.0155805	0.039085	CsaV4_2G003160/CsaV4_6G000280/CsaV4_1G001148	CsaV4_2G003160/CsaV4_6G000280/CsaV4_1G001148	3
MF	GO:0022836	gated channel activity	2/64	25/8131	0.0162854	0.039085	CsaV4_1G002492/CsaV4_2G003460	CsaV4_1G002492/CsaV4_2G003460	2
MF	GO:0022839	ion gated channel activity	2/64	25/8131	0.0162854	0.039085	CsaV4_1G002492/CsaV4_2G003460	CsaV4_1G002492/CsaV4_2G003460	2
MF	GO:0004871	signal transducer activity	2/64	27/8131	0.0188632	0.0416976	CsaV4_1G002492/CsaV4_2G003460	CsaV4_1G002492/CsaV4_2G003460	2
MF	GO:0038023	signaling receptor activity	2/64	27/8131	0.0188632	0.0416976	CsaV4_1G002492/CsaV4_2G003460	CsaV4_1G002492/CsaV4_2G003460	2
MF	GO:0060089	molecular transducer activity	2/64	27/8131	0.0188632	0.0416976	CsaV4_1G002492/CsaV4_2G003460	CsaV4_1G002492/CsaV4_2G003460	2
MF	GO:0015077	monovalent inorganic cation transmembrane transporter activity	3/64	82/8131	0.0265128	0.0571046	CsaV4_2G003160/CsaV4_6G000280/CsaV4_1G001148	CsaV4_2G003160/CsaV4_6G000280/CsaV4_1G001148	3
MF	GO:0005216	ion channel activity	2/64	39/8131	0.0374986	0.0749971	CsaV4_1G002492/CsaV4_2G003460	CsaV4_1G002492/CsaV4_2G003460	2
MF	GO:0022838	substrate-specific channel activity	2/64	39/8131	0.0374986	0.0749971	CsaV4_1G002492/CsaV4_2G003460	CsaV4_1G002492/CsaV4_2G003460	2
MF	GO:0045735	nutrient reservoir activity	2/64	39/8131	0.0374986	0.0749971	CsaV4_3G001980/CsaV4_3G001979	CsaV4_3G001980/CsaV4_3G001979	2
MF	GO:0017111	nucleoside-triphosphatase activity	5/64	255/8131	0.0497112	0.0965644	CsaV4_3G003903/CsaV4_6G000280/CsaV4_3G001073/CsaV4_2G003519/CsaV4_1G001148	CsaV4_3G003903/CsaV4_6G000280/CsaV4_3G001073/CsaV4_2G003519/CsaV4_1G001148	5
MF	GO:0046873	metal ion transmembrane transporter activity	2/64	46/8131	0.0505813	0.0965644	CsaV4_4G002807/CsaV4_6G002318	CsaV4_4G002807/CsaV4_6G002318	2
MF	GO:0016462	pyrophosphatase activity	5/64	267/8131	0.0583912	0.108997	CsaV4_3G003903/CsaV4_6G000280/CsaV4_3G001073/CsaV4_2G003519/CsaV4_1G001148	CsaV4_3G003903/CsaV4_6G000280/CsaV4_3G001073/CsaV4_2G003519/CsaV4_1G001148	5
MF	GO:0016818	hydrolase activity, acting on acid anhydrides, in phosphorus-containing anhydrides	5/64	269/8131	0.0599181	0.109416	CsaV4_3G003903/CsaV4_6G000280/CsaV4_3G001073/CsaV4_2G003519/CsaV4_1G001148	CsaV4_3G003903/CsaV4_6G000280/CsaV4_3G001073/CsaV4_2G003519/CsaV4_1G001148	5
MF	GO:0016817	hydrolase activity, acting on acid anhydrides	5/64	271/8131	0.0614679	0.109857	CsaV4_3G003903/CsaV4_6G000280/CsaV4_3G001073/CsaV4_2G003519/CsaV4_1G001148	CsaV4_3G003903/CsaV4_6G000280/CsaV4_3G001073/CsaV4_2G003519/CsaV4_1G001148	5
MF	GO:0004252	serine-type endopeptidase activity	2/64	55/8131	0.0694058	0.12146	CsaV4_7G002582/CsaV4_6G004125	CsaV4_7G002582/CsaV4_6G004125	2
MF	GO:1901681	sulfur compound binding	1/64	11/8131	0.0833032	0.142805	CsaV4_6G003214	CsaV4_6G003214	1
MF	GO:0050662	coenzyme binding	5/64	306/8131	0.0922631	0.155002	CsaV4_4G003117/CsaV4_1G003053/CsaV4_6G003214/CsaV4_4G002917/CsaV4_6G002488	CsaV4_4G003117/CsaV4_1G003053/CsaV4_6G003214/CsaV4_4G002917/CsaV4_6G002488	5
MF	GO:0070011	peptidase activity, acting on L-amino acid peptides	4/64	228/8131	0.104298	0.170141	CsaV4_7G002582/CsaV4_2G002839/CsaV4_6G004125/CsaV4_3G004349	CsaV4_7G002582/CsaV4_2G002839/CsaV4_6G004125/CsaV4_3G004349	4
MF	GO:0015267	channel activity	2/64	71/8131	0.107351	0.170141	CsaV4_1G002492/CsaV4_2G003460	CsaV4_1G002492/CsaV4_2G003460	2
MF	GO:0022803	passive transmembrane transporter activity	2/64	71/8131	0.107351	0.170141	CsaV4_1G002492/CsaV4_2G003460	CsaV4_1G002492/CsaV4_2G003460	2
MF	GO:0008233	peptidase activity	4/64	233/8131	0.110642	0.17211	CsaV4_7G002582/CsaV4_2G002839/CsaV4_6G004125/CsaV4_3G004349	CsaV4_7G002582/CsaV4_2G002839/CsaV4_6G004125/CsaV4_3G004349	4
MF	GO:0050660	flavin adenine dinucleotide binding	2/64	78/8131	0.125368	0.188733	CsaV4_4G003117/CsaV4_1G003053	CsaV4_4G003117/CsaV4_1G003053	2
MF	GO:0016836	hydro-lyase activity	1/64	17/8131	0.125822	0.188733	CsaV4_2G003447	CsaV4_2G003447	1
MF	GO:0008236	serine-type peptidase activity	2/64	96/8131	0.174468	0.252678	CsaV4_7G002582/CsaV4_6G004125	CsaV4_7G002582/CsaV4_6G004125	2
MF	GO:0017171	serine hydrolase activity	2/64	96/8131	0.174468	0.252678	CsaV4_7G002582/CsaV4_6G004125	CsaV4_7G002582/CsaV4_6G004125	2
MF	GO:0016829	lyase activity	2/64	106/8131	0.202939	0.288931	CsaV4_2G003447/CsaV4_4G000995	CsaV4_2G003447/CsaV4_4G000995	2
MF	GO:0016627	oxidoreductase activity, acting on the CH-CH group of donors	1/64	30/8131	0.211398	0.295957	CsaV4_5G002954	CsaV4_5G002954	1
MF	GO:0004175	endopeptidase activity	2/64	115/8131	0.228997	0.31534	CsaV4_7G002582/CsaV4_6G004125	CsaV4_7G002582/CsaV4_6G004125	2
MF	GO:0016702	oxidoreductase activity, acting on single donors with incorporation of molecular oxygen, incorporation of two atoms of oxygen	1/64	38/8131	0.259903	0.346537	CsaV4_6G002628	CsaV4_6G002628	1
MF	GO:0051213	dioxygenase activity	1/64	38/8131	0.259903	0.346537	CsaV4_6G002628	CsaV4_6G002628	1
MF	GO:0016830	carbon-carbon lyase activity	1/64	39/8131	0.265755	0.348804	CsaV4_4G000995	CsaV4_4G000995	1
MF	GO:0030170	pyridoxal phosphate binding	1/64	41/8131	0.277325	0.352959	CsaV4_4G002917	CsaV4_4G002917	1
MF	GO:0070279	vitamin B6 binding	1/64	41/8131	0.277325	0.352959	CsaV4_4G002917	CsaV4_4G002917	1
MF	GO:0008237	metallopeptidase activity	1/64	43/8131	0.288714	0.36197	CsaV4_3G004349	CsaV4_3G004349	1
MF	GO:0016701	oxidoreductase activity, acting on single donors with incorporation of molecular oxygen	1/64	44/8131	0.294343	0.3636	CsaV4_6G002628	CsaV4_6G002628	1
MF	GO:0005506	iron ion binding	3/64	246/8131	0.305694	0.372149	CsaV4_5G001311/CsaV4_5G000381/CsaV4_3G004453	CsaV4_5G001311/CsaV4_5G000381/CsaV4_3G004453	3
MF	GO:0016835	carbon-oxygen lyase activity	1/64	47/8131	0.310966	0.373159	CsaV4_2G003447	CsaV4_2G003447	1
MF	GO:0016705	oxidoreductase activity, acting on paired donors, with incorporation or reduction of molecular oxygen	3/64	255/8131	0.325235	0.384785	CsaV4_5G001311/CsaV4_5G000381/CsaV4_3G004453	CsaV4_5G001311/CsaV4_5G000381/CsaV4_3G004453	3
MF	GO:0019842	vitamin binding	1/64	51/8131	0.332532	0.387954	CsaV4_4G002917	CsaV4_4G002917	1
MF	GO:0008234	cysteine-type peptidase activity	1/64	60/8131	0.378656	0.435714	CsaV4_2G002839	CsaV4_2G002839	1
MF	GO:0008270	zinc ion binding	3/64	331/8131	0.486634	0.552395	CsaV4_3G004349/CsaV4_1G003201/CsaV4_4G003148	CsaV4_3G004349/CsaV4_1G003201/CsaV4_4G003148	3
MF	GO:0043565	sequence-specific DNA binding	1/64	98/8131	0.541179	0.606121	CsaV4_4G003148	CsaV4_4G003148	1
MF	GO:0016758	transferase activity, transferring hexosyl groups	2/64	232/8131	0.549342	0.606142	CsaV4_7G000364/CsaV4_6G003319	CsaV4_7G000364/CsaV4_6G003319	2
MF	GO:0005509	calcium ion binding	1/64	102/8131	0.55563	0.606142	CsaV4_3G000862	CsaV4_3G000862	1
MF	GO:0046983	protein dimerization activity	2/64	245/8131	0.579267	0.623826	CsaV4_6G001252/CsaV4_2G000266	CsaV4_6G001252/CsaV4_2G000266	2
MF	GO:0016757	transferase activity, transferring glycosyl groups	2/64	285/8131	0.662281	0.704197	CsaV4_7G000364/CsaV4_6G003319	CsaV4_7G000364/CsaV4_6G003319	2
MF	GO:0009055	electron transfer activity	1/64	155/8131	0.709643	0.745125	CsaV4_3G002410	CsaV4_3G002410	1
MF	GO:0003700	DNA-binding transcription factor activity	1/64	269/8131	0.884868	0.898164	CsaV4_6G002804	CsaV4_6G002804	1
MF	GO:0004553	hydrolase activity, hydrolyzing O-glycosyl compounds	1/64	271/8131	0.886735	0.898164	CsaV4_7G002268	CsaV4_7G002268	1
MF	GO:0016798	hydrolase activity, acting on glycosyl bonds	1/64	283/8131	0.897326	0.898164	CsaV4_7G002268	CsaV4_7G002268	1
MF	GO:0140110	transcription regulator activity	1/64	284/8131	0.898164	0.898164	CsaV4_6G002804	CsaV4_6G002804	1
