# Supplementary material for: Screening Key Genes Related to Nitrogen Use Efficiency in Cucumber Through Weighted Gene Co-Expression Network Analysis
Source: Genes (Basel). 2024 Nov 24;15(12):1505. doi: 10.3390/genes15121505 (PMC11675882; doi:10.3390/genes15121505)
Supplement: Supplementary file 1 [file genes-15-01505-s001.zip › Table S6. KEGG Result of Lightcyan Module.xlsx]

## Sheet: GeneSet.all_KEGGenrich
KEGGID	Description	GeneRatio	BgRatio	pvalue	padj	geneID	geneName	keggID	Count
csv00195	Photosynthesis	7/44	158/5526	0.000215127	0.0120471	CsaV4_3G000084/CsaV4_2G003160/CsaV4_6G000280/CsaV4_1G001148/CsaV4_5G002027/CsaV4_6G000747/CsaV4_3G000862	CsaV4_3G000084/CsaV4_2G003160/CsaV4_6G000280/CsaV4_1G001148/CsaV4_5G002027/CsaV4_6G000747/CsaV4_3G000862	csv:101216095/csv:101215909/csv:101211740/csv:101214408/csv:101220312/csv:101207167/csv:101210810	7
csv00270	Cysteine and methionine metabolism	5/44	100/5526	0.00108931	0.0305007	CsaV4_1G003429/CsaV4_6G002589/CsaV4_4G002917/CsaV4_2G000502/CsaV4_1G002522	CsaV4_1G003429/CsaV4_6G002589/CsaV4_4G002917/CsaV4_2G000502/CsaV4_1G002522	csv:101210526/csv:101209525/csv:101212407/csv:101203651/csv:101209464	5
csv00740	Riboflavin metabolism	2/44	17/5526	0.00781142	0.145813	CsaV4_6G002243/CsaV4_4G000995	CsaV4_6G002243/CsaV4_4G000995	csv:101204063/csv:101222456	2
csv00790	Folate biosynthesis	2/44	27/5526	0.0191712	0.230077	CsaV4_7G001713/CsaV4_4G000995	CsaV4_7G001713/CsaV4_4G000995	csv:101210466/csv:101222456	2
csv00100	Steroid biosynthesis	2/44	28/5526	0.0205426	0.230077	CsaV4_4G003117/CsaV4_1G001026	CsaV4_4G003117/CsaV4_1G001026	csv:101204949/csv:101215719	2
csv00940	Phenylpropanoid biosynthesis	4/44	146/5526	0.0280199	0.261519	CsaV4_2G001211/CsaV4_4G001902/CsaV4_2G003369/CsaV4_4G001893	CsaV4_2G001211/CsaV4_4G001902/CsaV4_2G003369/CsaV4_4G001893	csv:101209504/csv:101211257/csv:101213343/csv:101212957	4
csv01240	Biosynthesis of cofactors	5/44	230/5526	0.0346535	0.277228	CsaV4_6G002243/CsaV4_7G001713/CsaV4_4G000995/CsaV4_6G002999/CsaV4_1G000167	CsaV4_6G002243/CsaV4_7G001713/CsaV4_4G000995/CsaV4_6G002999/CsaV4_1G000167	csv:101204063/csv:101210466/csv:101222456/csv:101221565/csv:101209430	5
csv00360	Phenylalanine metabolism	2/44	42/5526	0.0436306	0.305414	CsaV4_4G002917/CsaV4_2G001388	CsaV4_4G002917/CsaV4_2G001388	csv:101212407/csv:101205119	2
csv00400	Phenylalanine, tyrosine and tryptophan biosynthesis	2/44	47/5526	0.0534344	0.309523	CsaV4_2G003447/CsaV4_4G002917	CsaV4_2G003447/CsaV4_4G002917	csv:101217625/csv:101212407	2
csv00280	Valine, leucine and isoleucine degradation	2/44	49/5526	0.0575565	0.309523	CsaV4_1G003463/CsaV4_1G000167	CsaV4_1G003463/CsaV4_1G000167	csv:101216174/csv:101209430	2
csv00380	Tryptophan metabolism	2/44	56/5526	0.0728059	0.309523	CsaV4_1G000167/CsaV4_2G001388	CsaV4_1G000167/CsaV4_2G001388	csv:101209430/csv:101205119	2
csv00590	Arachidonic acid metabolism	1/44	10/5526	0.0768908	0.309523	CsaV4_2G000075	CsaV4_2G000075	csv:101221216	1
csv00330	Arginine and proline metabolism	2/44	58/5526	0.0773806	0.309523	CsaV4_1G000167/CsaV4_2G001388	CsaV4_1G000167/CsaV4_2G001388	csv:101209430/csv:101205119	2
csv00999	Biosynthesis of various plant secondary metabolites	2/44	58/5526	0.0773806	0.309523	CsaV4_2G000502/CsaV4_1G002522	CsaV4_2G000502/CsaV4_1G002522	csv:101203651/csv:101209464	2
csv00561	Glycerolipid metabolism	2/44	69/5526	0.10404	0.371007	CsaV4_1G000167/CsaV4_4G001990	CsaV4_1G000167/CsaV4_4G001990	csv:101209430/csv:101210022	2
csv00430	Taurine and hypotaurine metabolism	1/44	14/5526	0.106002	0.371007	CsaV4_2G000075	CsaV4_2G000075	csv:101221216	1
csv00340	Histidine metabolism	1/44	17/5526	0.127244	0.419158	CsaV4_1G000167	CsaV4_1G000167	csv:101209430	1
csv02010	ABC transporters	2/44	81/5526	0.135509	0.421584	CsaV4_3G003903/CsaV4_2G003519	CsaV4_3G003903/CsaV4_2G003519	csv:101208299/csv:101202958	2
csv00760	Nicotinate and nicotinamide metabolism	1/44	20/5526	0.147994	0.436192	CsaV4_6G003669	CsaV4_6G003669	csv:101209092	1
csv00950	Isoquinoline alkaloid biosynthesis	1/44	22/5526	0.161558	0.448694	CsaV4_4G002917	CsaV4_4G002917	csv:101212407	1
csv00960	Tropane, piperidine and pyridine alkaloid biosynthesis	1/44	23/5526	0.16826	0.448694	CsaV4_4G002917	CsaV4_4G002917	csv:101212407	1
csv00591	Linoleic acid metabolism	1/44	28/5526	0.200996	0.489381	CsaV4_6G002628	CsaV4_6G002628	csv:101215030	1
csv00785	Lipoic acid metabolism	1/44	28/5526	0.200996	0.489381	CsaV4_1G003463	CsaV4_1G003463	csv:101216174	1
csv00310	Lysine degradation	1/44	30/5526	0.213735	0.498714	CsaV4_1G000167	CsaV4_1G000167	csv:101209430	1
csv00770	Pantothenate and CoA biosynthesis	1/44	33/5526	0.232471	0.520736	CsaV4_1G000167	CsaV4_1G000167	csv:101209430	1
csv00909	Sesquiterpenoid and triterpenoid biosynthesis	1/44	39/5526	0.268645	0.544659	CsaV4_4G003117	CsaV4_4G003117	csv:101204949	1
csv00061	Fatty acid biosynthesis	1/44	40/5526	0.27451	0.544659	CsaV4_1G002463	CsaV4_1G002463	csv:101210955	1
csv00640	Propanoate metabolism	1/44	41/5526	0.280328	0.544659	CsaV4_1G003463	CsaV4_1G003463	csv:101216174	1
csv00350	Tyrosine metabolism	1/44	44/5526	0.297512	0.544659	CsaV4_4G002917	CsaV4_4G002917	csv:101212407	1
csv00010	Glycolysis / Gluconeogenesis	2/44	138/5526	0.301084	0.544659	CsaV4_2G001331/CsaV4_1G000167	CsaV4_2G001331/CsaV4_1G000167	csv:101204323/csv:101209430	2
csv00410	beta-Alanine metabolism	1/44	47/5526	0.314295	0.544659	CsaV4_1G000167	CsaV4_1G000167	csv:101209430	1
csv00860	Porphyrin metabolism	1/44	48/5526	0.319802	0.544659	CsaV4_6G002125	CsaV4_6G002125	csv:101219336	1
csv00130	Ubiquinone and other terpenoid-quinone biosynthesis	1/44	49/5526	0.325265	0.544659	CsaV4_4G002917	CsaV4_4G002917	csv:101212407	1
csv00030	Pentose phosphate pathway	1/44	50/5526	0.330686	0.544659	CsaV4_2G001331	CsaV4_2G001331	csv:101204323	1
csv00051	Fructose and mannose metabolism	1/44	56/5526	0.362326	0.566609	CsaV4_2G001331	CsaV4_2G001331	csv:101204323	1
csv00240	Pyrimidine metabolism	1/44	58/5526	0.372545	0.566609	CsaV4_6G002999	CsaV4_6G002999	csv:101221565	1
csv00460	Cyanoamino acid metabolism	1/44	59/5526	0.377594	0.566609	CsaV4_2G000075	CsaV4_2G000075	csv:101221216	1
csv04626	Plant-pathogen interaction	2/44	176/5526	0.411396	0.566609	CsaV4_2G002839/CsaV4_3G002741	CsaV4_2G002839/CsaV4_3G002741	csv:101210316/csv:101214670	2
csv00053	Ascorbate and aldarate metabolism	1/44	67/5526	0.416582	0.566609	CsaV4_1G000167	CsaV4_1G000167	csv:101209430	1
csv00190	Oxidative phosphorylation	3/44	298/5526	0.426198	0.566609	CsaV4_2G003160/CsaV4_6G000280/CsaV4_1G001148	CsaV4_2G003160/CsaV4_6G000280/CsaV4_1G001148	csv:101215909/csv:101211740/csv:101214408	3
csv04141	Protein processing in endoplasmic reticulum	2/44	186/5526	0.439178	0.566609	CsaV4_3G000288/CsaV4_1G001160	CsaV4_3G000288/CsaV4_1G001160	csv:101219106/csv:101212573	2
csv00071	Fatty acid degradation	1/44	72/5526	0.439726	0.566609	CsaV4_1G000167	CsaV4_1G000167	csv:101209430	1
csv01210	2-Oxocarboxylic acid metabolism	1/44	73/5526	0.444246	0.566609	CsaV4_1G003463	CsaV4_1G003463	csv:101216174	1
csv01232	Nucleotide metabolism	1/44	75/5526	0.453179	0.566609	CsaV4_6G002999	CsaV4_6G002999	csv:101221565	1
csv00592	alpha-Linolenic acid metabolism	1/44	80/5526	0.474903	0.566609	CsaV4_5G001694	CsaV4_5G001694	csv:101222233	1
csv04146	Peroxisome	1/44	81/5526	0.479146	0.566609	CsaV4_7G000467	CsaV4_7G000467	csv:101214701	1
csv00230	Purine metabolism	1/44	82/5526	0.483355	0.566609	CsaV4_6G003669	CsaV4_6G003669	csv:101209092	1
csv01212	Fatty acid metabolism	1/44	84/5526	0.491673	0.566609	CsaV4_1G002463	CsaV4_1G002463	csv:101210955	1
csv00480	Glutathione metabolism	1/44	85/5526	0.495783	0.566609	CsaV4_2G000075	CsaV4_2G000075	csv:101221216	1
csv00564	Glycerophospholipid metabolism	1/44	95/5526	0.535137	0.590775	CsaV4_4G001990	CsaV4_4G001990	csv:101210022	1
csv01230	Biosynthesis of amino acids	2/44	224/5526	0.538028	0.590775	CsaV4_2G003447/CsaV4_2G001331	CsaV4_2G003447/CsaV4_2G001331	csv:101217625/csv:101204323	2
csv03015	mRNA surveillance pathway	1/44	103/5526	0.564444	0.607863	CsaV4_1G000146	CsaV4_1G000146	csv:101206601	1
csv00500	Starch and sucrose metabolism	1/44	146/5526	0.693583	0.732842	CsaV4_1G000559	CsaV4_1G000559	csv:101216865	1
csv00710	Carbon fixation in photosynthetic organisms	1/44	184/5526	0.775964	0.804704	CsaV4_2G001331	CsaV4_2G001331	csv:101204323	1
csv00620	Pyruvate metabolism	1/44	217/5526	0.829617	0.844701	CsaV4_1G000167	CsaV4_1G000167	csv:101209430	1
csv01200	Carbon metabolism	1/44	375/5526	0.955156	0.955156	CsaV4_2G001331	CsaV4_2G001331	csv:101204323	1
