# Supplementary material for: Screening Key Genes Related to Nitrogen Use Efficiency in Cucumber Through Weighted Gene Co-Expression Network Analysis
Source: Genes (Basel). 2024 Nov 24;15(12):1505. doi: 10.3390/genes15121505 (PMC11675882; doi:10.3390/genes15121505)
Supplement: Supplementary file 1 [file genes-15-01505-s001.zip › Table S7. GO Result of Darkorange Module.xlsx]

## Sheet: GeneSet.all_GOenrich
Category	GOID	Description	BgRatio	pvalue	padj	geneID	geneName	Count
BP	GO:0006950	response to stress	204/5525	0.000448808	0.0112202	CsaV4_4G002536/CsaV4_4G001894/CsaV4_5G003204/CsaV4_5G001252/CsaV4_6G000223/CsaV4_5G001241	CsaV4_4G002536/CsaV4_4G001894/CsaV4_5G003204/CsaV4_5G001252/CsaV4_6G000223/CsaV4_5G001241	6
BP	GO:0050896	response to stimulus	414/5525	0.00374587	0.0314822	CsaV4_4G002536/CsaV4_4G001894/CsaV4_5G003204/CsaV4_5G001252/CsaV4_4G002936/CsaV4_6G000223/CsaV4_5G001241	CsaV4_4G002536/CsaV4_4G001894/CsaV4_5G003204/CsaV4_5G001252/CsaV4_4G002936/CsaV4_6G000223/CsaV4_5G001241	7
BP	GO:0006952	defense response	63/5525	0.00377786	0.0314822	CsaV4_5G003204/CsaV4_5G001252/CsaV4_5G001241	CsaV4_5G003204/CsaV4_5G001252/CsaV4_5G001241	3
BP	GO:0006979	response to oxidative stress	81/5525	0.00763776	0.047736	CsaV4_4G002536/CsaV4_4G001894/CsaV4_6G000223	CsaV4_4G002536/CsaV4_4G001894/CsaV4_6G000223	3
BP	GO:0009308	amine metabolic process	31/5525	0.146094	0.313549	CsaV4_1G000120	CsaV4_1G000120	1
BP	GO:0008037	cell recognition	32/5525	0.150446	0.313549	CsaV4_1G001240	CsaV4_1G001240	1
BP	GO:0009856	pollination	32/5525	0.150446	0.313549	CsaV4_1G001240	CsaV4_1G001240	1
BP	GO:0009875	pollen-pistil interaction	32/5525	0.150446	0.313549	CsaV4_1G001240	CsaV4_1G001240	1
BP	GO:0044706	multi-multicellular organism process	32/5525	0.150446	0.313549	CsaV4_1G001240	CsaV4_1G001240	1
BP	GO:0048544	recognition of pollen	32/5525	0.150446	0.313549	CsaV4_1G001240	CsaV4_1G001240	1
BP	GO:0000003	reproduction	37/5525	0.171886	0.313549	CsaV4_1G001240	CsaV4_1G001240	1
BP	GO:0022414	reproductive process	37/5525	0.171886	0.313549	CsaV4_1G001240	CsaV4_1G001240	1
BP	GO:0006855	drug transmembrane transport	41/5525	0.188662	0.313549	CsaV4_4G002936	CsaV4_4G002936	1
BP	GO:0015893	drug transport	41/5525	0.188662	0.313549	CsaV4_4G002936	CsaV4_4G002936	1
BP	GO:0042493	response to drug	41/5525	0.188662	0.313549	CsaV4_4G002936	CsaV4_4G002936	1
BP	GO:0032501	multicellular organismal process	46/5525	0.209172	0.313549	CsaV4_1G001240	CsaV4_1G001240	1
BP	GO:0051704	multi-organism process	47/5525	0.213213	0.313549	CsaV4_1G001240	CsaV4_1G001240	1
BP	GO:0006811	ion transport	255/5525	0.373102	0.518198	CsaV4_3G002743/CsaV4_6G001216	CsaV4_3G002743/CsaV4_6G001216	2
BP	GO:0042221	response to chemical	113/5525	0.440124	0.579111	CsaV4_4G002936	CsaV4_4G002936	1
BP	GO:0007154	cell communication	124/5525	0.471203	0.589004	CsaV4_1G001240	CsaV4_1G001240	1
BP	GO:0005975	carbohydrate metabolic process	416/5525	0.634292	0.755109	CsaV4_4G002969/CsaV4_1G002491	CsaV4_4G002969/CsaV4_1G002491	2
BP	GO:0006355	regulation of transcription, DNA-templated	498/5525	0.929467	0.929467	CsaV4_5G000452	CsaV4_5G000452	1
BP	GO:0051252	regulation of RNA metabolic process	498/5525	0.929467	0.929467	CsaV4_5G000452	CsaV4_5G000452	1
BP	GO:1903506	regulation of nucleic acid-templated transcription	498/5525	0.929467	0.929467	CsaV4_5G000452	CsaV4_5G000452	1
BP	GO:2001141	regulation of RNA biosynthetic process	498/5525	0.929467	0.929467	CsaV4_5G000452	CsaV4_5G000452	1
CC	GO:1990904	ribonucleoprotein complex	338/2035	0.766791	0.894577	CsaV4_6G002286	CsaV4_6G002286	1
CC	GO:0016021	integral component of membrane	491/2035	0.890665	0.894577	CsaV4_5G003204	CsaV4_5G003204	1
CC	GO:0031224	intrinsic component of membrane	498/2035	0.894577	0.894577	CsaV4_5G003204	CsaV4_5G003204	1
MF	GO:0015267	channel activity	71/8131	0.000140564	0.00260044	CsaV4_5G000124/CsaV4_6G002776/CsaV4_3G002743/CsaV4_6G001216	CsaV4_5G000124/CsaV4_6G002776/CsaV4_3G002743/CsaV4_6G001216	4
MF	GO:0022803	passive transmembrane transporter activity	71/8131	0.000140564	0.00260044	CsaV4_5G000124/CsaV4_6G002776/CsaV4_3G002743/CsaV4_6G001216	CsaV4_5G000124/CsaV4_6G002776/CsaV4_3G002743/CsaV4_6G001216	4
MF	GO:0004601	peroxidase activity	94/8131	0.00532086	0.0321186	CsaV4_4G002536/CsaV4_4G001894/CsaV4_6G000223	CsaV4_4G002536/CsaV4_4G001894/CsaV4_6G000223	3
MF	GO:0016684	oxidoreductase activity, acting on peroxide as acceptor	95/8131	0.00548027	0.0321186	CsaV4_4G002536/CsaV4_4G001894/CsaV4_6G000223	CsaV4_4G002536/CsaV4_4G001894/CsaV4_6G000223	3
MF	GO:0016209	antioxidant activity	98/8131	0.00597574	0.0321186	CsaV4_4G002536/CsaV4_4G001894/CsaV4_6G000223	CsaV4_4G002536/CsaV4_4G001894/CsaV4_6G000223	3
MF	GO:0022857	transmembrane transporter activity	460/8131	0.00696857	0.0321186	CsaV4_5G000124/CsaV4_3G000307/CsaV4_6G002776/CsaV4_3G002743/CsaV4_6G001216/CsaV4_4G002936	CsaV4_5G000124/CsaV4_3G000307/CsaV4_6G002776/CsaV4_3G002743/CsaV4_6G001216/CsaV4_4G002936	6
MF	GO:0020037	heme binding	326/8131	0.00723142	0.0321186	CsaV4_4G002536/CsaV4_4G001894/CsaV4_3G004448/CsaV4_7G000864/CsaV4_6G000223	CsaV4_4G002536/CsaV4_4G001894/CsaV4_3G004448/CsaV4_7G000864/CsaV4_6G000223	5
MF	GO:0005215	transporter activity	471/8131	0.00780176	0.0321186	CsaV4_5G000124/CsaV4_3G000307/CsaV4_6G002776/CsaV4_3G002743/CsaV4_6G001216/CsaV4_4G002936	CsaV4_5G000124/CsaV4_3G000307/CsaV4_6G002776/CsaV4_3G002743/CsaV4_6G001216/CsaV4_4G002936	6
MF	GO:0046906	tetrapyrrole binding	333/8131	0.00789725	0.0321186	CsaV4_4G002536/CsaV4_4G001894/CsaV4_3G004448/CsaV4_7G000864/CsaV4_6G000223	CsaV4_4G002536/CsaV4_4G001894/CsaV4_3G004448/CsaV4_7G000864/CsaV4_6G000223	5
MF	GO:0005216	ion channel activity	39/8131	0.00954879	0.0321186	CsaV4_3G002743/CsaV4_6G001216	CsaV4_3G002743/CsaV4_6G001216	2
MF	GO:0022838	substrate-specific channel activity	39/8131	0.00954879	0.0321186	CsaV4_3G002743/CsaV4_6G001216	CsaV4_3G002743/CsaV4_6G001216	2
MF	GO:0050660	flavin adenine dinucleotide binding	78/8131	0.035305	0.106727	CsaV4_2G000612/CsaV4_1G003006	CsaV4_2G000612/CsaV4_1G003006	2
MF	GO:0016638	oxidoreductase activity, acting on the CH-NH2 group of donors	10/8131	0.0374986	0.106727	CsaV4_1G000120	CsaV4_1G000120	1
MF	GO:0008171	O-methyltransferase activity	17/8131	0.0629341	0.166326	CsaV4_4G000884	CsaV4_4G000884	1
MF	GO:0016791	phosphatase activity	24/8131	0.0877185	0.210916	CsaV4_3G002393	CsaV4_3G002393	1
MF	GO:0016879	ligase activity, forming carbon-nitrogen bonds	25/8131	0.091207	0.210916	CsaV4_7G002178	CsaV4_7G002178	1
MF	GO:0048038	quinone binding	37/8131	0.132074	0.274859	CsaV4_1G000120	CsaV4_1G000120	1
MF	GO:0015318	inorganic molecular entity transmembrane transporter activity	169/8131	0.135167	0.274859	CsaV4_3G002743/CsaV4_6G001216	CsaV4_3G002743/CsaV4_6G001216	2
MF	GO:0042578	phosphoric ester hydrolase activity	41/8131	0.145297	0.274859	CsaV4_3G002393	CsaV4_3G002393	1
MF	GO:0015238	drug transmembrane transporter activity	42/8131	0.148572	0.274859	CsaV4_4G002936	CsaV4_4G002936	1
MF	GO:0015075	ion transmembrane transporter activity	195/8131	0.169719	0.287861	CsaV4_3G002743/CsaV4_6G001216	CsaV4_3G002743/CsaV4_6G001216	2
MF	GO:0005507	copper ion binding	49/8131	0.17116	0.287861	CsaV4_1G000120	CsaV4_1G000120	1
MF	GO:0015297	antiporter activity	63/8131	0.21461	0.322089	CsaV4_4G002936	CsaV4_4G002936	1
MF	GO:0016788	hydrolase activity, acting on ester bonds	228/8131	0.21547	0.322089	CsaV4_3G002393/CsaV4_3G004257	CsaV4_3G002393/CsaV4_3G004257	2
MF	GO:0015291	secondary active transmembrane transporter activity	64/8131	0.217628	0.322089	CsaV4_4G002936	CsaV4_4G002936	1
MF	GO:0016874	ligase activity	71/8131	0.23844	0.330202	CsaV4_7G002178	CsaV4_7G002178	1
MF	GO:0005506	iron ion binding	246/8131	0.240958	0.330202	CsaV4_3G004448/CsaV4_7G000864	CsaV4_3G004448/CsaV4_7G000864	2
MF	GO:0016705	oxidoreductase activity, acting on paired donors, with incorporation or reduction of molecular oxygen	255/8131	0.253778	0.33535	CsaV4_3G004448/CsaV4_7G000864	CsaV4_3G004448/CsaV4_7G000864	2
MF	GO:0050662	coenzyme binding	306/8131	0.32651	0.415991	CsaV4_2G000612/CsaV4_1G003006	CsaV4_2G000612/CsaV4_1G003006	2
MF	GO:0008168	methyltransferase activity	107/8131	0.33729	0.415991	CsaV4_4G000884	CsaV4_4G000884	1
MF	GO:0016741	transferase activity, transferring one-carbon groups	112/8131	0.349996	0.416239	CsaV4_4G000884	CsaV4_4G000884	1
MF	GO:0022804	active transmembrane transporter activity	116/8131	0.359991	0.416239	CsaV4_4G002936	CsaV4_4G002936	1
MF	GO:0016614	oxidoreductase activity, acting on CH-OH group of donors	177/8131	0.49518	0.555202	CsaV4_2G000612	CsaV4_2G000612	1
MF	GO:0046983	protein dimerization activity	245/8131	0.613345	0.667464	CsaV4_4G000884	CsaV4_4G000884	1
MF	GO:0004553	hydrolase activity, hydrolyzing O-glycosyl compounds	271/8131	0.651038	0.685745	CsaV4_4G002969	CsaV4_4G002969	1
MF	GO:0016798	hydrolase activity, acting on glycosyl bonds	283/8131	0.667212	0.685745	CsaV4_4G002969	CsaV4_4G002969	1
MF	GO:0008270	zinc ion binding	331/8131	0.724949	0.724949	CsaV4_5G000639	CsaV4_5G000639	1
