# Supplementary material for: Screening Key Genes Related to Nitrogen Use Efficiency in Cucumber Through Weighted Gene Co-Expression Network Analysis
Source: Genes (Basel). 2024 Nov 24;15(12):1505. doi: 10.3390/genes15121505 (PMC11675882; doi:10.3390/genes15121505)
Supplement: Supplementary file 1 [file genes-15-01505-s001.zip › Table S8. KEGG Result of Darkorange Module.xlsx]

## Sheet: GeneSet.all_KEGGenrich
KEGGID	Description	BgRatio	pvalue	padj	geneID	geneName	keggID	Count
csv00940	Phenylpropanoid biosynthesis	146/5526	8.76327e-06	0.000219082	CsaV4_4G002536/CsaV4_4G000884/CsaV4_4G001894/CsaV4_6G001223/CsaV4_1G001098/CsaV4_6G000223	CsaV4_4G002536/CsaV4_4G000884/CsaV4_4G001894/CsaV4_6G001223/CsaV4_1G001098/CsaV4_6G000223	csv:101202852/csv:101204109/csv:101212717/csv:101218156/csv:101208763/csv:101218447	6
csv04626	Plant-pathogen interaction	176/5526	0.00322985	0.0403731	CsaV4_3G002743/CsaV4_6G001216/CsaV4_7G000709/CsaV4_7G000716	CsaV4_3G002743/CsaV4_6G001216/CsaV4_7G000709/CsaV4_7G000716	csv:101212985/csv:101210775/csv:101211073/csv:101211732	4
csv00360	Phenylalanine metabolism	42/5526	0.00982581	0.0818817	CsaV4_1G000120/CsaV4_6G001223	CsaV4_1G000120/CsaV4_6G001223	csv:101204200/csv:101218156	2
csv04016	MAPK signaling pathway - plant	149/5526	0.0156425	0.0941108	CsaV4_6G000537/CsaV4_7G000709/CsaV4_7G000716	CsaV4_6G000537/CsaV4_7G000709/CsaV4_7G000716	csv:101215277/csv:101211073/csv:101211732	3
csv00460	Cyanoamino acid metabolism	59/5526	0.0188222	0.0941108	CsaV4_4G002969/CsaV4_2G000612	CsaV4_4G002969/CsaV4_2G000612	csv:101220587/csv:101213785	2
csv04075	Plant hormone signal transduction	253/5526	0.0607955	0.250515	CsaV4_7G002571/CsaV4_7G000709/CsaV4_7G000716	CsaV4_7G002571/CsaV4_7G000709/CsaV4_7G000716	csv:101207496/csv:101211073/csv:101211732	3
csv00950	Isoquinoline alkaloid biosynthesis	22/5526	0.0768101	0.250515	CsaV4_1G000120	CsaV4_1G000120	csv:101204200	1
csv00960	Tropane, piperidine and pyridine alkaloid biosynthesis	23/5526	0.0801647	0.250515	CsaV4_1G000120	CsaV4_1G000120	csv:101204200	1
csv00062	Fatty acid elongation	30/5526	0.103325	0.26864	CsaV4_5G000452	CsaV4_5G000452	csv:101222043	1
csv00910	Nitrogen metabolism	36/5526	0.122734	0.26864	CsaV4_7G002178	CsaV4_7G002178	csv:101213413	1
csv00220	Arginine biosynthesis	40/5526	0.135452	0.26864	CsaV4_7G002178	CsaV4_7G002178	csv:101213413	1
csv00350	Tyrosine metabolism	44/5526	0.147994	0.26864	CsaV4_1G000120	CsaV4_1G000120	csv:101204200	1
csv00410	beta-Alanine metabolism	47/5526	0.157286	0.26864	CsaV4_1G000120	CsaV4_1G000120	csv:101204200	1
csv00030	Pentose phosphate pathway	50/5526	0.166483	0.26864	CsaV4_1G002491	CsaV4_1G002491	csv:101205302	1
csv00380	Tryptophan metabolism	56/5526	0.184591	0.26864	CsaV4_4G000884	CsaV4_4G000884	csv:101204109	1
csv00250	Alanine, aspartate and glutamate metabolism	57/5526	0.187572	0.26864	CsaV4_7G002178	CsaV4_7G002178	csv:101213413	1
csv00999	Biosynthesis of various plant secondary metabolites	58/5526	0.190543	0.26864	CsaV4_4G002969	CsaV4_4G002969	csv:101220587	1
csv01230	Biosynthesis of amino acids	224/5526	0.193421	0.26864	CsaV4_7G002178/CsaV4_1G002491	CsaV4_7G002178/CsaV4_1G002491	csv:101213413/csv:101205302	2
csv00260	Glycine, serine and threonine metabolism	75/5526	0.239498	0.3146	CsaV4_1G000120	CsaV4_1G000120	csv:101204200	1
csv00592	alpha-Linolenic acid metabolism	80/5526	0.253353	0.3146	CsaV4_7G000864	CsaV4_7G000864	csv:101211574	1
csv01212	Fatty acid metabolism	84/5526	0.264264	0.3146	CsaV4_5G000452	CsaV4_5G000452	csv:101222043	1
csv00630	Glyoxylate and dicarboxylate metabolism	91/5526	0.282994	0.321584	CsaV4_7G002178	CsaV4_7G002178	csv:101213413	1
csv03440	Homologous recombination	119/5526	0.353482	0.38422	CsaV4_3G004419	CsaV4_3G004419	csv:101217141	1
csv00500	Starch and sucrose metabolism	146/5526	0.415181	0.43248	CsaV4_4G002969	CsaV4_4G002969	csv:101220587	1
csv01200	Carbon metabolism	375/5526	0.755362	0.755362	CsaV4_1G002491	CsaV4_1G002491	csv:101205302	1
