# Supplementary material for: Screening Key Genes Related to Nitrogen Use Efficiency in Cucumber Through Weighted Gene Co-Expression Network Analysis
Source: Genes (Basel). 2024 Nov 24;15(12):1505. doi: 10.3390/genes15121505 (PMC11675882; doi:10.3390/genes15121505)
Supplement: Supplementary file 1 [file genes-15-01505-s001.zip › Table S9. GO Result of Cyan Module.xlsx]

## Sheet: GeneSet.all_GOenrich
Category	GOID	Description	BgRatio	pvalue	padj	geneID	geneName	Count
BP	GO:0006820	anion transport	42/5525	0.00713775	0.194935	CsaV4_5G001093/CsaV4_1G003502	CsaV4_5G001093/CsaV4_1G003502	2
BP	GO:0006520	cellular amino acid metabolic process	88/5525	0.029211	0.194935	CsaV4_1G000071/CsaV4_6G003719	CsaV4_1G000071/CsaV4_6G003719	2
BP	GO:0048285	organelle fission	10/5525	0.0303711	0.194935	CsaV4_3G000974	CsaV4_3G000974	1
BP	GO:0008272	sulfate transport	11/5525	0.03336	0.194935	CsaV4_5G001093	CsaV4_5G001093	1
BP	GO:0072348	sulfur compound transport	11/5525	0.03336	0.194935	CsaV4_5G001093	CsaV4_5G001093	1
BP	GO:0005991	trehalose metabolic process	12/5525	0.0363402	0.194935	CsaV4_2G002359	CsaV4_2G002359	1
BP	GO:0005992	trehalose biosynthetic process	12/5525	0.0363402	0.194935	CsaV4_2G002359	CsaV4_2G002359	1
BP	GO:0009116	nucleoside metabolic process	12/5525	0.0363402	0.194935	CsaV4_6G000495	CsaV4_6G000495	1
BP	GO:1901657	glycosyl compound metabolic process	12/5525	0.0363402	0.194935	CsaV4_6G000495	CsaV4_6G000495	1
BP	GO:0046351	disaccharide biosynthetic process	13/5525	0.0393117	0.194935	CsaV4_2G002359	CsaV4_2G002359	1
BP	GO:0015979	photosynthesis	106/5525	0.0411156	0.194935	CsaV4_7G001857/CsaV4_7G000469	CsaV4_7G001857/CsaV4_7G000469	2
BP	GO:0015711	organic anion transport	16/5525	0.0481748	0.194935	CsaV4_1G003502	CsaV4_1G003502	1
BP	GO:0015849	organic acid transport	16/5525	0.0481748	0.194935	CsaV4_1G003502	CsaV4_1G003502	1
BP	GO:0046942	carboxylic acid transport	16/5525	0.0481748	0.194935	CsaV4_1G003502	CsaV4_1G003502	1
BP	GO:0005984	disaccharide metabolic process	17/5525	0.051112	0.194935	CsaV4_2G002359	CsaV4_2G002359	1
BP	GO:0009312	oligosaccharide biosynthetic process	17/5525	0.051112	0.194935	CsaV4_2G002359	CsaV4_2G002359	1
BP	GO:0044281	small molecule metabolic process	282/5525	0.0526014	0.194935	CsaV4_1G000071/CsaV4_6G003719/CsaV4_6G000495	CsaV4_1G000071/CsaV4_6G003719/CsaV4_6G000495	3
BP	GO:0009311	oligosaccharide metabolic process	21/5525	0.0627757	0.218251	CsaV4_2G002359	CsaV4_2G002359	1
BP	GO:0015698	inorganic anion transport	23/5525	0.0685568	0.218251	CsaV4_5G001093	CsaV4_5G001093	1
BP	GO:0006418	tRNA aminoacylation for protein translation	29/5525	0.0856994	0.218251	CsaV4_6G003719	CsaV4_6G003719	1
BP	GO:1901607	alpha-amino acid biosynthetic process	29/5525	0.0856994	0.218251	CsaV4_1G000071	CsaV4_1G000071	1
BP	GO:0009308	amine metabolic process	31/5525	0.0913474	0.218251	CsaV4_5G000379	CsaV4_5G000379	1
BP	GO:0043038	amino acid activation	31/5525	0.0913474	0.218251	CsaV4_6G003719	CsaV4_6G003719	1
BP	GO:0043039	tRNA aminoacylation	31/5525	0.0913474	0.218251	CsaV4_6G003719	CsaV4_6G003719	1
BP	GO:0019752	carboxylic acid metabolic process	167/5525	0.0918326	0.218251	CsaV4_1G000071/CsaV4_6G003719	CsaV4_1G000071/CsaV4_6G003719	2
BP	GO:0006082	organic acid metabolic process	171/5525	0.0956149	0.218251	CsaV4_1G000071/CsaV4_6G003719	CsaV4_1G000071/CsaV4_6G003719	2
BP	GO:0043436	oxoacid metabolic process	171/5525	0.0956149	0.218251	CsaV4_1G000071/CsaV4_6G003719	CsaV4_1G000071/CsaV4_6G003719	2
BP	GO:0019684	photosynthesis, light reaction	34/5525	0.0997577	0.218251	CsaV4_7G000469	CsaV4_7G000469	1
BP	GO:0034622	cellular protein-containing complex assembly	35/5525	0.102545	0.218251	CsaV4_7G000469	CsaV4_7G000469	1
BP	GO:0016043	cellular component organization	182/5525	0.106252	0.218251	CsaV4_3G000974/CsaV4_7G000469	CsaV4_3G000974/CsaV4_7G000469	2
BP	GO:0008652	cellular amino acid biosynthetic process	37/5525	0.108095	0.218251	CsaV4_1G000071	CsaV4_1G000071	1
BP	GO:1901605	alpha-amino acid metabolic process	38/5525	0.110858	0.218251	CsaV4_1G000071	CsaV4_1G000071	1
BP	GO:0065003	protein-containing complex assembly	40/5525	0.116359	0.22214	CsaV4_7G000469	CsaV4_7G000469	1
BP	GO:0071840	cellular component organization or biogenesis	213/5525	0.137856	0.253299	CsaV4_3G000974/CsaV4_7G000469	CsaV4_3G000974/CsaV4_7G000469	2
BP	GO:0043933	protein-containing complex subunit organization	49/5525	0.140722	0.253299	CsaV4_7G000469	CsaV4_7G000469	1
BP	GO:0034637	cellular carbohydrate biosynthetic process	54/5525	0.153982	0.269468	CsaV4_2G002359	CsaV4_2G002359	1
BP	GO:0006399	tRNA metabolic process	58/5525	0.164451	0.274034	CsaV4_6G003719	CsaV4_6G003719	1
BP	GO:0022607	cellular component assembly	59/5525	0.167049	0.274034	CsaV4_7G000469	CsaV4_7G000469	1
BP	GO:0016051	carbohydrate biosynthetic process	60/5525	0.16964	0.274034	CsaV4_2G002359	CsaV4_2G002359	1
BP	GO:0006811	ion transport	255/5525	0.183612	0.289189	CsaV4_5G001093/CsaV4_1G003502	CsaV4_5G001093/CsaV4_1G003502	2
BP	GO:0034660	ncRNA metabolic process	75/5525	0.2076	0.315108	CsaV4_6G003719	CsaV4_6G003719	1
BP	GO:0006996	organelle organization	76/5525	0.210072	0.315108	CsaV4_3G000974	CsaV4_3G000974	1
BP	GO:0044262	cellular carbohydrate metabolic process	81/5525	0.222322	0.325728	CsaV4_2G002359	CsaV4_2G002359	1
BP	GO:0006091	generation of precursor metabolites and energy	87/5525	0.236786	0.32696	CsaV4_7G000469	CsaV4_7G000469	1
BP	GO:0016053	organic acid biosynthetic process	88/5525	0.239172	0.32696	CsaV4_1G000071	CsaV4_1G000071	1
BP	GO:0046394	carboxylic acid biosynthetic process	88/5525	0.239172	0.32696	CsaV4_1G000071	CsaV4_1G000071	1
BP	GO:0044085	cellular component biogenesis	90/5525	0.243923	0.32696	CsaV4_7G000469	CsaV4_7G000469	1
BP	GO:0034220	ion transmembrane transport	97/5525	0.260332	0.341685	CsaV4_1G003502	CsaV4_1G003502	1
BP	GO:0044283	small molecule biosynthetic process	102/5525	0.271846	0.349517	CsaV4_1G000071	CsaV4_1G000071	1
BP	GO:0071702	organic substance transport	109/5525	0.287684	0.356643	CsaV4_1G003502	CsaV4_1G003502	1
BP	GO:0071705	nitrogen compound transport	111/5525	0.292149	0.356643	CsaV4_1G003502	CsaV4_1G003502	1
BP	GO:0055086	nucleobase-containing small molecule metabolic process	112/5525	0.294372	0.356643	CsaV4_6G000495	CsaV4_6G000495	1
BP	GO:1901135	carbohydrate derivative metabolic process	145/5525	0.36414	0.432846	CsaV4_6G000495	CsaV4_6G000495	1
BP	GO:0006412	translation	377/5525	0.699792	0.778998	CsaV4_6G003719	CsaV4_6G003719	1
BP	GO:0043043	peptide biosynthetic process	381/5525	0.703739	0.778998	CsaV4_6G003719	CsaV4_6G003719	1
BP	GO:0006518	peptide metabolic process	386/5525	0.708604	0.778998	CsaV4_6G003719	CsaV4_6G003719	1
BP	GO:0043604	amide biosynthetic process	388/5525	0.710529	0.778998	CsaV4_6G003719	CsaV4_6G003719	1
BP	GO:0043603	cellular amide metabolic process	395/5525	0.717173	0.778998	CsaV4_6G003719	CsaV4_6G003719	1
BP	GO:0005975	carbohydrate metabolic process	416/5525	0.736252	0.786167	CsaV4_2G002359	CsaV4_2G002359	1
BP	GO:0006355	regulation of transcription, DNA-templated	498/5525	0.799765	0.799765	CsaV4_1G000568	CsaV4_1G000568	1
BP	GO:0051252	regulation of RNA metabolic process	498/5525	0.799765	0.799765	CsaV4_1G000568	CsaV4_1G000568	1
BP	GO:1903506	regulation of nucleic acid-templated transcription	498/5525	0.799765	0.799765	CsaV4_1G000568	CsaV4_1G000568	1
BP	GO:2001141	regulation of RNA biosynthetic process	498/5525	0.799765	0.799765	CsaV4_1G000568	CsaV4_1G000568	1
CC	GO:0009507	chloroplast	16/2035	0.0612979	0.402891	CsaV4_7G001857	CsaV4_7G001857	1
CC	GO:0009536	plastid	16/2035	0.0612979	0.402891	CsaV4_7G001857	CsaV4_7G001857	1
CC	GO:0098805	whole membrane	34/2035	0.126305	0.402891	CsaV4_3G000974	CsaV4_3G000974	1
CC	GO:0043231	intracellular membrane-bounded organelle	344/2035	0.13895	0.402891	CsaV4_1G000568/CsaV4_7G001857/CsaV4_3G000974	CsaV4_1G000568/CsaV4_7G001857/CsaV4_3G000974	3
CC	GO:0009523	photosystem II	38/2035	0.140204	0.402891	CsaV4_7G001857	CsaV4_7G001857	1
CC	GO:0098588	bounding membrane of organelle	39/2035	0.143649	0.402891	CsaV4_3G000974	CsaV4_3G000974	1
CC	GO:0043227	membrane-bounded organelle	354/2035	0.148434	0.402891	CsaV4_1G000568/CsaV4_7G001857/CsaV4_3G000974	CsaV4_1G000568/CsaV4_7G001857/CsaV4_3G000974	3
CC	GO:0031090	organelle membrane	51/2035	0.184049	0.418228	CsaV4_3G000974	CsaV4_3G000974	1
CC	GO:0009521	photosystem	80/2035	0.274874	0.418228	CsaV4_7G001857	CsaV4_7G001857	1
CC	GO:0009579	thylakoid	81/2035	0.277841	0.418228	CsaV4_7G001857	CsaV4_7G001857	1
CC	GO:0034357	photosynthetic membrane	81/2035	0.277841	0.418228	CsaV4_7G001857	CsaV4_7G001857	1
CC	GO:0044436	thylakoid part	81/2035	0.277841	0.418228	CsaV4_7G001857	CsaV4_7G001857	1
CC	GO:0016021	integral component of membrane	491/2035	0.299672	0.418228	CsaV4_5G001093/CsaV4_3G000974/CsaV4_4G000700	CsaV4_5G001093/CsaV4_3G000974/CsaV4_4G000700	3
CC	GO:0031224	intrinsic component of membrane	498/2035	0.308168	0.418228	CsaV4_5G001093/CsaV4_3G000974/CsaV4_4G000700	CsaV4_5G001093/CsaV4_3G000974/CsaV4_4G000700	3
CC	GO:0098796	membrane protein complex	176/2035	0.515657	0.630958	CsaV4_7G001857	CsaV4_7G001857	1
CC	GO:0044422	organelle part	204/2035	0.571132	0.630958	CsaV4_3G000974	CsaV4_3G000974	1
CC	GO:0044446	intracellular organelle part	204/2035	0.571132	0.630958	CsaV4_3G000974	CsaV4_3G000974	1
CC	GO:0044444	cytoplasmic part	482/2035	0.599741	0.630958	CsaV4_7G001857/CsaV4_3G000974	CsaV4_7G001857/CsaV4_3G000974	2
CC	GO:0005634	nucleus	238/2035	0.630958	0.630958	CsaV4_1G000568	CsaV4_1G000568	1
MF	GO:0016874	ligase activity	71/8131	0.0129048	0.204176	CsaV4_1G000071/CsaV4_6G003719	CsaV4_1G000071/CsaV4_6G003719	2
MF	GO:0016638	oxidoreductase activity, acting on the CH-NH2 group of donors	10/8131	0.0243401	0.204176	CsaV4_5G000379	CsaV4_5G000379	1
MF	GO:0051087	chaperone binding	10/8131	0.0243401	0.204176	CsaV4_6G000100	CsaV4_6G000100	1
MF	GO:0015116	sulfate transmembrane transporter activity	11/8131	0.0267429	0.204176	CsaV4_5G001093	CsaV4_5G001093	1
MF	GO:1901682	sulfur compound transmembrane transporter activity	11/8131	0.0267429	0.204176	CsaV4_5G001093	CsaV4_5G001093	1
MF	GO:0000988	transcription factor activity, protein binding	15/8131	0.036298	0.204176	CsaV4_1G000568	CsaV4_1G000568	1
MF	GO:0000989	transcription factor activity, transcription factor binding	15/8131	0.036298	0.204176	CsaV4_1G000568	CsaV4_1G000568	1
MF	GO:0003712	transcription cofactor activity	15/8131	0.036298	0.204176	CsaV4_1G000568	CsaV4_1G000568	1
MF	GO:0015103	inorganic anion transmembrane transporter activity	21/8131	0.0504638	0.228003	CsaV4_5G001093	CsaV4_5G001093	1
MF	GO:0008509	anion transmembrane transporter activity	22/8131	0.0528054	0.228003	CsaV4_5G001093	CsaV4_5G001093	1
MF	GO:0016879	ligase activity, forming carbon-nitrogen bonds	25/8131	0.0597975	0.228003	CsaV4_1G000071	CsaV4_1G000071	1
MF	GO:0004869	cysteine-type endopeptidase inhibitor activity	26/8131	0.0621172	0.228003	CsaV4_7G000653	CsaV4_7G000653	1
MF	GO:0004812	aminoacyl-tRNA ligase activity	32/8131	0.0759221	0.228003	CsaV4_6G003719	CsaV4_6G003719	1
MF	GO:0016875	ligase activity, forming carbon-oxygen bonds	32/8131	0.0759221	0.228003	CsaV4_6G003719	CsaV4_6G003719	1
MF	GO:0048038	quinone binding	37/8131	0.0872784	0.228003	CsaV4_5G000379	CsaV4_5G000379	1
MF	GO:0004866	endopeptidase inhibitor activity	41/8131	0.0962679	0.228003	CsaV4_7G000653	CsaV4_7G000653	1
MF	GO:0030414	peptidase inhibitor activity	41/8131	0.0962679	0.228003	CsaV4_7G000653	CsaV4_7G000653	1
MF	GO:0061134	peptidase regulator activity	41/8131	0.0962679	0.228003	CsaV4_7G000653	CsaV4_7G000653	1
MF	GO:0061135	endopeptidase regulator activity	41/8131	0.0962679	0.228003	CsaV4_7G000653	CsaV4_7G000653	1
MF	GO:0140101	catalytic activity, acting on a tRNA	48/8131	0.111797	0.244275	CsaV4_6G003719	CsaV4_6G003719	1
MF	GO:0005507	copper ion binding	49/8131	0.113995	0.244275	CsaV4_5G000379	CsaV4_5G000379	1
MF	GO:0046983	protein dimerization activity	245/8131	0.120532	0.246542	CsaV4_5G001015/CsaV4_6G001660	CsaV4_5G001015/CsaV4_6G001660	2
MF	GO:0043565	sequence-specific DNA binding	98/8131	0.215574	0.335818	CsaV4_5G003141	CsaV4_5G003141	1
MF	GO:0016747	transferase activity, transferring acyl groups other than amino-acyl groups	102/8131	0.223358	0.335818	CsaV4_1G000568	CsaV4_1G000568	1
MF	GO:0016829	lyase activity	106/8131	0.231069	0.335818	CsaV4_3G000045	CsaV4_3G000045	1
MF	GO:0008168	methyltransferase activity	107/8131	0.232985	0.335818	CsaV4_3G002896	CsaV4_3G002896	1
MF	GO:0016741	transferase activity, transferring one-carbon groups	112/8131	0.242499	0.335818	CsaV4_3G002896	CsaV4_3G002896	1
MF	GO:0004857	enzyme inhibitor activity	118/8131	0.253768	0.335818	CsaV4_7G000653	CsaV4_7G000653	1
MF	GO:0001883	purine nucleoside binding	121/8131	0.259342	0.335818	CsaV4_6G003182	CsaV4_6G003182	1
MF	GO:0005525	GTP binding	121/8131	0.259342	0.335818	CsaV4_6G003182	CsaV4_6G003182	1
MF	GO:0019001	guanyl nucleotide binding	121/8131	0.259342	0.335818	CsaV4_6G003182	CsaV4_6G003182	1
MF	GO:0032549	ribonucleoside binding	121/8131	0.259342	0.335818	CsaV4_6G003182	CsaV4_6G003182	1
MF	GO:0032550	purine ribonucleoside binding	121/8131	0.259342	0.335818	CsaV4_6G003182	CsaV4_6G003182	1
MF	GO:0032561	guanyl ribonucleotide binding	121/8131	0.259342	0.335818	CsaV4_6G003182	CsaV4_6G003182	1
MF	GO:0001882	nucleoside binding	122/8131	0.261192	0.335818	CsaV4_6G003182	CsaV4_6G003182	1
MF	GO:0016746	transferase activity, transferring acyl groups	127/8131	0.270373	0.337966	CsaV4_1G000568	CsaV4_1G000568	1
MF	GO:0030234	enzyme regulator activity	148/8131	0.307763	0.367851	CsaV4_7G000653	CsaV4_7G000653	1
MF	GO:0022857	transmembrane transporter activity	460/8131	0.313837	0.367851	CsaV4_5G001093/CsaV4_5G003126	CsaV4_5G001093/CsaV4_5G003126	2
MF	GO:0005215	transporter activity	471/8131	0.324033	0.367851	CsaV4_5G001093/CsaV4_5G003126	CsaV4_5G001093/CsaV4_5G003126	2
MF	GO:0098772	molecular function regulator	161/8131	0.329989	0.367851	CsaV4_7G000653	CsaV4_7G000653	1
MF	GO:0140098	catalytic activity, acting on RNA	166/8131	0.338356	0.367851	CsaV4_6G003719	CsaV4_6G003719	1
MF	GO:0015318	inorganic molecular entity transmembrane transporter activity	169/8131	0.343328	0.367851	CsaV4_5G001093	CsaV4_5G001093	1
MF	GO:0015075	ion transmembrane transporter activity	195/8131	0.384959	0.402864	CsaV4_5G001093	CsaV4_5G001093	1
MF	GO:0140110	transcription regulator activity	284/8131	0.509289	0.520864	CsaV4_1G000568	CsaV4_1G000568	1
MF	GO:0008270	zinc ion binding	331/8131	0.564908	0.564908	CsaV4_1G000568	CsaV4_1G000568	1
